# Supplementary material for: Diaqua­bis[2-(4-bromo­phen­yl)acetato]bis­(N 4,N 4-dimethyl­pyridin-4-amine)copper(II)
Source: Acta Crystallogr Sect E Struct Rep Online. 2009 Sep 5;65(Pt 10):m1163. doi: 10.1107/S1600536809034461 (PMC2970236; doi:10.1107/S1600536809034461)
Supplement: Supplementary file 2 [file e-65-m1163-Isup2.hkl]

# 
# h,k,l, Fc-squared, Fo-squared, sigma(Fo-squared) and status flag 
# 
data_I
_shelx_title ' p21c in P2(1)/c' 
_shelx_refln_list_code          4 
_shelx_F_calc_maximum      371.65 
_exptl_crystal_F_000       782.00 
_reflns_d_resolution_high  0.8409 
 
loop_ 
 _symmetry_equiv_pos_as_xyz 
 'x, y, z' 
 '-x, y+1/2, -z+1/2' 
 '-x, -y, -z' 
 'x, -y-1/2, z-1/2' 
 
_cell_length_a    10.4792 
_cell_length_b     6.1059 
_cell_length_c    25.4497 
_cell_angle_alpha  90.000 
_cell_angle_beta  100.958 
_cell_angle_gamma  90.000 
 
_shelx_F_squared_multiplier     1.000 
 
loop_ 
 _refln_index_h 
 _refln_index_k 
 _refln_index_l 
 _refln_F_squared_calc 
 _refln_F_squared_meas 
 _refln_F_squared_sigma 
 _refln_observed_status 
   1   0   0     2629.22     2877.68     52.39 o 
   2   0   0    14398.15    14184.59    332.85 o 
   3   0   0      619.59      624.05     11.38 o 
   4   0   0     4766.22     4951.71    157.12 o 
   5   0   0    12512.48    12619.97    216.03 o 
   6   0   0     1496.78     1358.10     23.94 o 
   7   0   0       52.29       28.50      4.75 o 
   8   0   0     1178.16     1239.76     39.57 o 
   9   0   0       21.00       36.34     14.83 o 
  10   0   0     2175.70     2034.87     58.86 o 
  11   0   0        9.56      -11.15     16.50 o 
  12   0   0      649.43      536.28     36.78 o 
   1   1   0      109.66      115.60      5.07 o 
   2   1   0       28.30       28.64      2.73 o 
   3   1   0       39.11       36.83      3.15 o 
   4   1   0      102.47      100.03      3.14 o 
   5   1   0       19.64       30.94      8.38 o 
   6   1   0       11.14        0.60      5.77 o 
   7   1   0       21.02       47.86      9.95 o 
   8   1   0       37.84       23.42      6.87 o 
   9   1   0       39.40       44.12      8.10 o 
  10   1   0        8.77        0.38     19.62 o 
  11   1   0        8.49       -2.10     12.26 o 
  12   1   0        3.74        6.13     14.42 o 
   0   2   0    11904.39    11145.22    195.07 o 
   1   2   0     1519.96     1683.12     20.34 o 
   2   2   0     4624.81     4548.45     42.81 o 
   3   2   0     1196.22     1044.16     12.38 o 
   4   2   0      268.58      286.96      8.45 o 
   5   2   0     7277.12     7370.45     87.60 o 
   6   2   0        6.16       12.85      5.98 o 
   7   2   0     1795.96     1788.86     40.09 o 
   8   2   0      722.12      672.08     17.21 o 
   9   2   0       80.56       76.36      9.60 o 
  10   2   0     1265.03     1280.81     33.06 o 
  11   2   0       12.01       13.50     13.82 o 
   1   3   0     1003.27     1046.08     15.81 o 
   2   3   0       90.43       97.39      8.95 o 
   3   3   0        6.10        8.00      2.67 o 
   4   3   0      566.53      592.73     16.27 o 
   5   3   0        9.33       24.45      6.08 o 
   6   3   0        9.96        5.27      6.65 o 
   7   3   0      206.01      196.84     10.82 o 
   8   3   0      130.92      135.27     10.69 o 
   9   3   0      205.85      202.86     18.78 o 
  10   3   0      142.64      151.65     11.01 o 
  11   3   0        0.26       -3.77     11.62 o 
   0   4   0      948.84      920.29     28.42 o 
   1   4   0       37.25       37.52     11.02 o 
   2   4   0      363.55      352.60      9.94 o 
   3   4   0     1222.75     1083.39     23.38 o 
   4   4   0        3.00       15.02      8.35 o 
   5   4   0     2682.91     2719.94    137.50 o 
   6   4   0      212.15      206.07     11.22 o 
   7   4   0      645.05      740.59     19.50 o 
   8   4   0      225.34      207.35     13.34 o 
   9   4   0        0.71       -0.71      8.37 o 
  10   4   0       44.31       55.19      9.15 o 
   1   5   0      298.25      277.41     10.81 o 
   2   5   0       83.56       85.59      9.16 o 
   3   5   0        1.48       11.66      8.86 o 
   4   5   0        4.70       -2.02     13.82 o 
   5   5   0        0.71      -11.19     11.93 o 
   6   5   0        0.39       -1.71     10.75 o 
   7   5   0       30.99       29.12     12.72 o 
   8   5   0       66.69       69.03     11.62 o 
   0   6   0      140.62      173.37     10.30 o 
   1   6   0      505.67      457.82     15.51 o 
   2   6   0      905.13      897.69     25.13 o 
   3   6   0      437.05      409.40     27.14 o 
   4   6   0      308.02      299.64     17.30 o 
   5   6   0      185.62      209.04     25.64 o 
   6   6   0        8.50        7.96     10.28 o 
   1   7   0       15.14       -1.67     14.93 o 
   2   7   0       53.23       70.96     13.72 o 
   3   7   0       32.56       24.73     14.73 o 
 -12   1   1        2.17        9.80     14.29 o 
 -11   1   1      541.59      565.41     24.13 o 
 -10   1   1      117.15      100.06     13.70 o 
  -9   1   1       36.38       60.47     11.03 o 
  -8   1   1     2810.83     2703.39     62.86 o 
  -7   1   1      765.07      771.47     18.76 o 
  -6   1   1     7424.69     7306.10     73.16 o 
  -5   1   1     1246.44     1076.31     17.19 o 
  -4   1   1       56.51       52.81      3.24 o 
  -3   1   1    12766.69    12615.88    160.10 o 
  -2   1   1      902.15      887.85      9.85 o 
  -1   1   1    19268.81    19010.46    192.72 o 
   0   1   1    13940.67    14240.10    173.47 o 
   1   1   1     3865.71     3846.27     40.51 o 
   2   1   1    11706.96    11359.95    102.49 o 
   3   1   1     7755.59     7806.36     83.17 o 
   4   1   1     7568.63     7172.70    119.04 o 
   5   1   1      247.52      224.64      5.68 o 
   6   1   1      348.72      325.61      6.19 o 
   7   1   1     5488.04     5099.93     68.14 o 
   8   1   1       32.30       34.72      5.62 o 
   9   1   1     1014.84      960.99     20.03 o 
  10   1   1      302.06      343.25     19.51 o 
  11   1   1        5.22        1.74     17.28 o 
  12   1   1      451.60      468.89     23.87 o 
 -11   2   1      111.81       89.12     15.85 o 
 -10   2   1       12.06       13.83     13.77 o 
  -9   2   1      184.48      181.70     11.61 o 
  -8   2   1     1024.61      955.01     32.09 o 
  -7   2   1        4.76        7.98      7.63 o 
  -6   2   1       27.56       26.46      6.15 o 
  -5   2   1     1323.81     1335.60     20.66 o 
  -4   2   1       49.74       58.36      5.10 o 
  -3   2   1     2859.91     3039.23     31.40 o 
  -2   2   1       40.59       51.11      2.83 o 
  -1   2   1      456.45      479.91      8.50 o 
   0   2   1       91.58       82.51     10.03 o 
   1   2   1      971.80      985.71     15.87 o 
   2   2   1        1.68       -1.01      3.68 o 
   3   2   1     2051.53     2242.91     23.05 o 
   4   2   1       21.66        7.22      4.10 o 
   5   2   1       75.09       91.90      7.08 o 
   6   2   1        7.32       13.59      7.28 o 
   7   2   1      685.79      682.39     16.24 o 
   8   2   1      428.61      387.15     11.85 o 
   9   2   1       10.00       12.65      6.66 o 
  10   2   1      194.07      174.87     18.48 o 
  11   2   1        0.60       -2.46     15.55 o 
 -11   3   1      467.39      466.16     23.28 o 
 -10   3   1       88.14      106.25     12.69 o 
  -9   3   1       37.08       26.83      9.49 o 
  -8   3   1      934.11      905.78     20.89 o 
  -7   3   1      220.65      218.54     11.34 o 
  -6   3   1     2692.81     2606.89     58.40 o 
  -5   3   1     1266.62     1497.57     31.10 o 
  -4   3   1       25.22       44.03      5.52 o 
  -3   3   1     6391.42     6225.81     56.44 o 
  -2   3   1       16.14       13.80      3.01 o 
  -1   3   1     7805.21     7622.33     81.24 o 
   0   3   1      613.74      587.76     13.87 o 
   1   3   1       68.84       71.37      4.81 o 
   2   3   1     5640.51     5489.50     60.00 o 
   3   3   1      696.33      688.40     13.59 o 
   4   3   1     1800.78     1916.77     27.12 o 
   5   3   1      867.38      797.32     26.03 o 
   6   3   1      236.18      253.52     10.92 o 
   7   3   1     3668.97     3524.21     46.94 o 
   8   3   1        4.55       -4.91      7.96 o 
   9   3   1      916.10      895.94     18.43 o 
  10   3   1      154.34      131.55     10.43 o 
  11   3   1      163.78      158.45     13.78 o 
 -10   4   1       10.77        1.87      9.51 o 
  -9   4   1      120.80       95.43     12.42 o 
  -8   4   1       12.86        6.88      9.11 o 
  -7   4   1       19.30       14.83      8.31 o 
  -6   4   1      346.76      369.41     18.34 o 
  -5   4   1       43.72       36.45      9.45 o 
  -4   4   1      929.26      891.80     39.24 o 
  -3   4   1       67.83       72.76      8.55 o 
  -2   4   1      127.97      127.19      5.64 o 
  -1   4   1      211.56      231.38      9.27 o 
   0   4   1      442.15      456.92     14.42 o 
   1   4   1        0.94        6.33      4.83 o 
   2   4   1       92.50      100.86      8.31 o 
   3   4   1      102.71       88.48     13.60 o 
   4   4   1        4.06       12.52      7.63 o 
   5   4   1      293.33      255.46     13.85 o 
   6   4   1       74.69       78.11     10.90 o 
   7   4   1        4.80       -2.60      8.40 o 
   8   4   1        5.65       14.44      8.29 o 
   9   4   1      105.91      101.65      9.80 o 
  10   4   1        0.87        3.39      9.21 o 
  -8   5   1      134.66      153.18     48.04 o 
  -7   5   1       67.62       60.69     13.67 o 
  -6   5   1      505.40      456.52     25.75 o 
  -5   5   1      448.73      524.98     65.21 o 
  -4   5   1      693.09      593.88     19.55 o 
  -3   5   1      615.02      628.36     20.24 o 
  -2   5   1       99.62      101.77     10.55 o 
  -1   5   1      811.08      763.11     14.00 o 
   0   5   1       19.69       20.64      6.91 o 
   1   5   1     1022.94     1014.72     18.94 o 
   2   5   1     1301.08     1279.06     27.72 o 
   3   5   1      100.83       97.40     10.69 o 
   4   5   1      694.24      763.80     71.79 o 
   5   5   1      262.41      230.12     15.77 o 
   6   5   1        7.90       37.21     11.92 o 
   7   5   1      129.32      135.98     11.78 o 
   8   5   1        0.32        4.73     10.21 o 
  -6   6   1        1.89      -12.63     11.78 o 
  -5   6   1        1.67      -16.98     11.32 o 
  -4   6   1      195.02      192.17     15.20 o 
  -3   6   1       43.15       54.73     11.30 o 
  -2   6   1       44.32       56.94     11.62 o 
  -1   6   1       68.48       63.86     11.57 o 
   0   6   1        1.05       -1.16      5.48 o 
   1   6   1       58.65       59.01      9.10 o 
   2   6   1        2.88        8.33      8.49 o 
   3   6   1      192.05      177.43     11.88 o 
   4   6   1       19.84       24.72     10.15 o 
   5   6   1        0.26       -2.96     15.72 o 
   6   6   1       25.85       15.30     12.72 o 
  -3   7   1      114.48      119.26     16.64 o 
  -2   7   1       16.10       21.41     13.66 o 
  -1   7   1       31.94       55.07     17.50 o 
   1   7   1       58.93       74.25     15.32 o 
   2   7   1       68.32       77.00     17.84 o 
   3   7   1       12.59        1.25     17.41 o 
 -12   0   2      542.95      578.97     36.78 o 
 -11   0   2      565.71      512.76     31.43 o 
 -10   0   2       94.72       46.71     16.27 o 
  -9   0   2     2888.67     2860.63     71.12 o 
  -8   0   2      188.91      219.26     19.28 o 
  -7   0   2       99.09       83.97      7.13 o 
  -6   0   2      196.32      177.72     34.78 o 
  -5   0   2     1768.84     1724.60     27.47 o 
  -4   0   2    12472.38    11853.74    150.40 o 
  -3   0   2     8884.70     9037.79    157.17 o 
  -2   0   2     8644.53     9437.61    212.85 o 
  -1   0   2     3665.23     3908.55     68.78 o 
   0   0   2      637.24      647.52     12.93 o 
   1   0   2    20800.80    19468.05    339.98 o 
   2   0   2     3027.38     3319.58     43.65 o 
   3   0   2     2305.91     2656.86     28.92 o 
   4   0   2     4203.63     4213.29     44.95 o 
   5   0   2     2637.16     2784.72     31.89 o 
   6   0   2    15279.47    15527.17    156.72 o 
   7   0   2       21.05       30.43      5.06 o 
   8   0   2      365.42      306.65     21.96 o 
   9   0   2     1508.10     1657.65     50.27 o 
  10   0   2       94.60       99.76     19.06 o 
  11   0   2      398.78      381.45     29.54 o 
  12   0   2       28.43       55.51     21.29 o 
 -12   1   2        0.27       -8.01     13.98 o 
 -11   1   2       62.89       53.09     13.38 o 
 -10   1   2       19.43       24.75     11.19 o 
  -9   1   2        5.07       10.99     10.40 o 
  -8   1   2      139.41      137.56      9.17 o 
  -7   1   2        3.47       -6.01      5.43 o 
  -6   1   2      718.09      731.64     11.02 o 
  -5   1   2      110.76      133.17      7.28 o 
  -4   1   2       37.08       42.00      2.60 o 
  -3   1   2      222.25      222.07      9.69 o 
  -2   1   2       68.51       77.83      4.62 o 
  -1   1   2      735.88      743.09     11.10 o 
   0   1   2      612.45      598.17     19.40 o 
   1   1   2    11633.03    11950.86    228.34 o 
   2   1   2       80.13       83.98      5.03 o 
   3   1   2      232.29      245.97      5.19 o 
   4   1   2       26.78       31.88      3.35 o 
   5   1   2       29.32       23.79      3.74 o 
   6   1   2      456.87      473.33      7.45 o 
   7   1   2        5.93        0.16      5.01 o 
   8   1   2        1.18       -1.31      5.42 o 
   9   1   2      147.25      176.53     10.35 o 
  10   1   2       43.59       46.69     12.39 o 
  11   1   2        7.69        6.84     16.05 o 
 -11   2   2      605.40      566.02     32.10 o 
 -10   2   2       15.70        5.27     16.22 o 
  -9   2   2     1991.36     1897.55     31.26 o 
  -8   2   2       48.43       50.88      8.22 o 
  -7   2   2     2232.93     2081.71     30.75 o 
  -6   2   2     4842.19     4828.66     57.40 o 
  -5   2   2      333.99      329.88     20.22 o 
  -4   2   2     6657.21     6390.00    129.72 o 
  -3   2   2     1500.47     1705.92     26.35 o 
  -2   2   2      901.52      821.90     10.33 o 
  -1   2   2     9720.57     9407.76     93.60 o 
   0   2   2     2377.74     2512.76     27.99 o 
   1   2   2    21228.89    21247.81    264.55 o 
   2   2   2      769.36      788.34     11.89 o 
   3   2   2      561.27      516.90      8.71 o 
   4   2   2     5299.86     5033.78     62.39 o 
   5   2   2       58.89       51.74      5.96 o 
   6   2   2     8285.96     8103.59     90.69 o 
   7   2   2      274.38      255.86      9.38 o 
   8   2   2      272.43      261.21     10.22 o 
   9   2   2      270.68      272.46     10.63 o 
  10   2   2        2.08        6.04      9.37 o 
  11   2   2      532.59      611.16     26.11 o 
 -11   3   2        8.78        2.90     11.23 o 
 -10   3   2        7.42      -13.18      9.80 o 
  -9   3   2      225.58      235.26     13.01 o 
  -8   3   2      465.13      468.85     21.55 o 
  -7   3   2      303.24      315.12     13.10 o 
  -6   3   2       12.76       12.37      6.46 o 
  -5   3   2       77.95       90.30      7.29 o 
  -4   3   2      981.53     1074.54     21.91 o 
  -3   3   2       60.31       64.85      3.63 o 
  -2   3   2        6.17        0.96      2.83 o 
  -1   3   2      288.59      273.13      7.62 o 
   0   3   2      581.10      656.38     14.70 o 
   1   3   2      924.30     1032.78     15.55 o 
   2   3   2     1317.19     1505.31     20.32 o 
   3   3   2     1613.94     1803.85     23.33 o 
   4   3   2       57.42       48.33      5.83 o 
   5   3   2        0.45       -2.02      5.38 o 
   6   3   2       60.97       90.38      7.94 o 
   7   3   2      377.58      362.33     11.97 o 
   8   3   2      171.04      154.29     10.53 o 
   9   3   2       77.41       78.72      8.88 o 
  10   3   2       73.51       53.63     14.14 o 
 -10   4   2        1.43       -2.07     11.46 o 
  -9   4   2      506.48      483.83     19.36 o 
  -8   4   2      266.86      312.64     20.42 o 
  -7   4   2      622.79      535.89     26.31 o 
  -6   4   2     1588.00     1719.02     72.92 o 
  -5   4   2      133.92      139.80     11.94 o 
  -4   4   2     1675.75     1604.19     42.19 o 
  -3   4   2        5.07        5.40      4.86 o 
  -2   4   2        6.52       26.17      5.20 o 
  -1   4   2     1312.08     1188.68     15.23 o 
   0   4   2       98.01      102.40      8.19 o 
   1   4   2     2716.96     2738.65     34.50 o 
   2   4   2      374.86      334.28     10.11 o 
   3   4   2     1810.19     1911.67     33.57 o 
   4   4   2     2165.08     2195.26     38.42 o 
   5   4   2      149.65      155.43     11.67 o 
   6   4   2     1176.40     1271.08     48.34 o 
   7   4   2      103.77       82.23      8.71 o 
   8   4   2      121.83      161.55      9.65 o 
   9   4   2      169.13      168.91     18.10 o 
  10   4   2       94.64       94.61     11.26 o 
  -8   5   2       21.21       30.08     12.90 o 
  -7   5   2      113.18      147.60     24.08 o 
  -6   5   2       31.25       32.24     11.37 o 
  -5   5   2        1.41        3.83     10.12 o 
  -4   5   2      133.44      141.62     12.41 o 
  -3   5   2       47.38       63.67      9.92 o 
  -2   5   2      173.55      184.07     11.78 o 
  -1   5   2     1071.99     1061.38     16.52 o 
   0   5   2      108.98      109.50      7.07 o 
   1   5   2       16.10       12.46      5.44 o 
   2   5   2       23.60       26.61      7.07 o 
   3   5   2       42.56       43.55      7.70 o 
   4   5   2       71.44       80.29      9.07 o 
   5   5   2      101.66       72.54     17.31 o 
   6   5   2        8.14        0.85      8.92 o 
   7   5   2        0.75        2.02      8.36 o 
   8   5   2        0.04       -1.62     10.50 o 
  -7   6   2      136.63      114.20     16.22 o 
  -6   6   2      242.44      309.44     33.72 o 
  -5   6   2       58.40       58.44     13.48 o 
  -4   6   2      219.50      219.26     16.50 o 
  -3   6   2        9.15        7.43     11.23 o 
  -2   6   2        2.09        3.52     10.33 o 
  -1   6   2      577.00      614.42     32.94 o 
   0   6   2       60.56       62.56      9.30 o 
   1   6   2      426.65      442.54     35.06 o 
   2   6   2      375.07      394.97     20.90 o 
   3   6   2       61.14       70.58     11.55 o 
   4   6   2      293.32      255.16     15.71 o 
   5   6   2       36.58       31.20     11.53 o 
   6   6   2        7.75        7.81     15.08 o 
  -3   7   2        0.46      -12.71     18.06 o 
  -2   7   2        3.21       11.52     20.57 o 
  -1   7   2       11.52       13.55     12.03 o 
   0   7   2        2.95       23.30     16.27 o 
   1   7   2        6.13       -6.61     13.82 o 
   2   7   2      151.62      185.59     18.74 o 
 -12   1   3     1146.98     1127.32     33.12 o 
 -11   1   3       13.26       15.49     12.63 o 
 -10   1   3      552.80      628.25     22.86 o 
  -9   1   3      532.52      528.31     23.85 o 
  -8   1   3      265.81      243.55     11.09 o 
  -7   1   3     5964.21     5612.71     65.39 o 
  -6   1   3      852.17      925.99     12.97 o 
  -5   1   3    11848.87    11905.89    115.90 o 
  -4   1   3     9197.25     9098.42    106.11 o 
  -3   1   3       16.73       19.12      2.05 o 
  -2   1   3    22437.78    21630.22    190.42 o 
  -1   1   3     2663.48     2659.32     47.82 o 
   0   1   3    18062.72    17994.36    146.81 o 
   1   1   3    18159.50    18112.97    283.56 o 
   2   1   3    11307.90    11646.65     97.74 o 
   3   1   3     9745.66     9587.95     84.20 o 
   4   1   3      380.80      432.49      7.85 o 
   5   1   3     6123.04     6073.46     45.38 o 
   6   1   3     4766.40     4817.76     41.81 o 
   7   1   3      197.71      234.47      8.62 o 
   8   1   3     2930.46     2879.69     51.90 o 
   9   1   3      148.91      141.59     11.09 o 
  10   1   3      522.45      507.83     22.42 o 
  11   1   3      209.87      267.27     19.11 o 
 -11   2   3       30.46       13.20     14.02 o 
 -10   2   3       88.07       85.28     10.87 o 
  -9   2   3      415.34      413.39     15.09 o 
  -8   2   3      190.64      197.04     10.67 o 
  -7   2   3       52.52       48.06      6.92 o 
  -6   2   3      909.52      943.47     19.63 o 
  -5   2   3      142.73      157.92      7.36 o 
  -4   2   3      691.38      736.02     18.28 o 
  -3   2   3        5.33       11.41      2.41 o 
  -2   2   3     2903.30     3034.45     25.83 o 
  -1   2   3      460.08      488.39      8.11 o 
   0   2   3     3180.98     3211.24     34.68 o 
   1   2   3      856.25      903.54     12.70 o 
   2   2   3     2015.52     2131.16     21.67 o 
   3   2   3     4025.38     4246.35     36.27 o 
   4   2   3       32.28       23.69      4.09 o 
   5   2   3        4.21       10.63      4.35 o 
   6   2   3      909.46      858.62     13.02 o 
   7   2   3       70.22       82.27      6.93 o 
   8   2   3       83.78       79.46     12.46 o 
   9   2   3       22.96       33.61      7.62 o 
  10   2   3       82.69       92.22     11.52 o 
  11   2   3        7.74      -12.22     14.60 o 
 -11   3   3       49.48       26.47     29.20 o 
 -10   3   3      820.86      727.11     28.51 o 
  -9   3   3       52.54       64.90     10.72 o 
  -8   3   3      189.79      200.50     12.46 o 
  -7   3   3     1000.28      994.41     34.13 o 
  -6   3   3      141.31      123.19     17.91 o 
  -5   3   3     1137.49     1027.63     18.71 o 
  -4   3   3       44.49       36.94      3.68 o 
  -3   3   3      421.11      496.90      8.03 o 
  -2   3   3     3345.10     2867.66     28.59 o 
  -1   3   3      114.83      131.51      5.45 o 
   0   3   3     4608.78     4656.92     43.75 o 
   1   3   3     2930.73     2950.69     29.77 o 
   2   3   3      517.19      576.68      9.62 o 
   3   3   3     3935.68     3642.54     38.32 o 
   4   3   3       82.49      116.01     11.25 o 
   5   3   3      673.12      721.76     13.46 o 
   6   3   3      975.04      862.79     23.14 o 
   7   3   3        0.42        2.93      6.33 o 
   8   3   3      641.39      636.74     15.21 o 
   9   3   3       53.58       49.22      8.53 o 
  10   3   3       46.33       60.04      9.67 o 
 -10   4   3        8.23       -2.81     11.91 o 
  -9   4   3       41.03       35.48     12.68 o 
  -8   4   3        0.39       -6.68      8.73 o 
  -7   4   3       65.45       59.23      9.47 o 
  -6   4   3        0.40       13.50      7.68 o 
  -5   4   3      435.91      435.48     32.88 o 
  -4   4   3      179.73      181.30     11.82 o 
  -3   4   3       55.94       59.32      6.20 o 
  -2   4   3      196.74      220.46      7.50 o 
  -1   4   3      199.95      203.58      8.16 o 
   0   4   3       33.10       20.80      5.30 o 
   1   4   3      290.76      300.76     12.44 o 
   2   4   3       33.78       31.54      5.65 o 
   3   4   3        6.03       14.67      5.87 o 
   4   4   3       78.75       74.90      7.76 o 
   5   4   3      112.25      104.32      8.94 o 
   6   4   3        0.84       -1.24      6.57 o 
   7   4   3       47.42       52.95      8.06 o 
   8   4   3       65.51       54.43      8.98 o 
   9   4   3        1.87      -13.40      8.94 o 
  -9   5   3      102.12      121.58     16.03 o 
  -8   5   3      152.01      137.00     16.28 o 
  -7   5   3      740.16      816.02     64.65 o 
  -6   5   3      204.67      239.96     21.07 o 
  -5   5   3      237.63      207.61     26.31 o 
  -4   5   3      440.20      453.63     27.20 o 
  -3   5   3       37.88       34.85      9.96 o 
  -2   5   3     1121.72     1085.33     26.40 o 
  -1   5   3      931.27      894.20     15.07 o 
   0   5   3     1485.21     1392.97     19.58 o 
   1   5   3      803.39      754.72     14.22 o 
   2   5   3      537.65      552.53     13.38 o 
   3   5   3      764.03      793.33     15.97 o 
   4   5   3        3.48        0.40      6.81 o 
   5   5   3       56.86       76.65      8.60 o 
   6   5   3        2.33      -13.88      9.25 o 
   7   5   3       20.20       33.53     10.37 o 
   8   5   3      384.03      412.63     33.94 o 
  -7   6   3        8.19       33.92     14.38 o 
  -6   6   3       10.98       29.66     13.08 o 
  -5   6   3        3.40        1.89     12.89 o 
  -4   6   3       22.80       32.99     12.17 o 
  -3   6   3       36.91       36.74     11.94 o 
  -2   6   3        1.36       -0.01     10.67 o 
  -1   6   3      600.53      581.82     37.62 o 
   0   6   3       20.93       12.77      8.32 o 
   1   6   3        0.26      -12.65     10.71 o 
   2   6   3      423.21      464.54     24.36 o 
   3   6   3        0.85      -10.64     11.71 o 
   4   6   3        9.59       -8.19     13.56 o 
   5   6   3        0.21      -20.17     13.45 o 
   6   6   3        2.44       -7.91     14.52 o 
  -3   7   3       63.80       43.80     13.54 o 
  -2   7   3       64.75       59.66     14.77 o 
  -1   7   3       22.64        7.52     11.72 o 
   0   7   3       44.62       44.14     17.95 o 
   1   7   3      116.28      118.91     18.11 o 
   2   7   3      211.65      219.88     18.78 o 
 -12   0   4      138.55      121.50     22.29 o 
 -11   0   4        3.43       23.63     18.39 o 
 -10   0   4      296.55      355.25     27.64 o 
  -9   0   4     1622.38     1503.94     45.93 o 
  -8   0   4     2716.00     2594.77     63.87 o 
  -7   0   4        1.14       -2.84      5.46 o 
  -6   0   4      538.80      587.88     55.79 o 
  -5   0   4    50055.43    49934.78    730.01 o 
  -4   0   4      201.65      186.94      7.21 o 
  -3   0   4    47276.58    45185.54    679.68 o 
  -2   0   4      465.04      456.88     12.37 o 
   0   0   4    13303.17    12559.87    216.03 o 
   1   0   4     3138.19     3363.46     60.64 o 
   2   0   4     2047.98     2350.26     29.86 o 
   3   0   4      268.08      265.51      4.97 o 
   4   0   4       23.63       47.71      3.71 o 
   5   0   4     5213.02     5140.53     57.43 o 
   6   0   4      812.48      776.02     23.75 o 
   7   0   4     1626.62     1390.02     20.38 o 
   8   0   4      117.19      156.28     17.72 o 
   9   0   4       32.01        3.90     14.49 o 
  10   0   4     1190.50     1217.69     44.48 o 
  11   0   4        8.33        7.02     17.28 o 
 -12   1   4       28.95       34.88     14.30 o 
 -11   1   4       25.78       21.06     18.50 o 
 -10   1   4       85.86       77.11     12.59 o 
  -9   1   4       82.66       89.95      8.92 o 
  -8   1   4      237.08      233.76     10.40 o 
  -7   1   4      187.63      187.63     14.56 o 
  -6   1   4       10.64        6.38      3.54 o 
  -5   1   4        0.12       -4.07      2.73 o 
  -4   1   4      114.60      101.30      3.94 o 
  -3   1   4     1455.58     1448.02     42.72 o 
  -2   1   4       32.40       38.01      2.53 o 
  -1   1   4      356.12      372.32      5.81 o 
   0   1   4     8058.68     8124.08    115.89 o 
   1   1   4       33.70       21.38      4.51 o 
   2   1   4     3952.07     4036.34     33.41 o 
   3   1   4      563.16      562.54      7.95 o 
   4   1   4       48.90       37.47      2.20 o 
   5   1   4      158.73      157.06      4.52 o 
   6   1   4        5.76       14.09      4.58 o 
   7   1   4        0.65       -1.90      4.94 o 
   8   1   4      246.11      208.91      8.91 o 
   9   1   4       55.64       45.41     11.62 o 
  10   1   4        0.00       -9.45     11.16 o 
  11   1   4       36.45       29.84     14.38 o 
 -11   2   4       65.27       60.44     15.17 o 
 -10   2   4     1652.99     1639.43     29.50 o 
  -9   2   4       26.99       14.92      8.23 o 
  -8   2   4     1309.38     1235.45     43.10 o 
  -7   2   4      354.23      358.51     12.76 o 
  -6   2   4      244.59      227.02     11.78 o 
  -5   2   4     6810.84     6860.80     90.32 o 
  -4   2   4      788.83      843.00     10.79 o 
  -3   2   4     5818.11     5554.28     45.93 o 
  -2   2   4      532.79      511.09      6.58 o 
  -1   2   4      498.19      482.57      8.16 o 
   0   2   4     5886.57     5696.69     58.70 o 
   1   2   4     1379.32     1415.45     15.31 o 
   2   2   4     9056.02     9397.60     83.20 o 
   3   2   4     2404.80     2272.18     23.33 o 
   4   2   4       68.06       86.57      5.25 o 
   5   2   4     6848.86     6806.79     64.96 o 
   6   2   4        6.47       24.03      5.89 o 
   7   2   4     3575.05     3688.89     40.32 o 
   8   2   4      778.39      702.73     14.75 o 
   9   2   4       27.99       34.72      7.53 o 
  10   2   4      577.69      603.42     25.86 o 
  11   2   4        5.78       -0.41     18.95 o 
 -11   3   4       19.35        1.78     11.49 o 
 -10   3   4        0.40      -13.35     16.24 o 
  -9   3   4      204.34      187.52     13.01 o 
  -8   3   4      127.04      109.31      9.91 o 
  -7   3   4      347.58      358.25     13.78 o 
  -6   3   4      860.29      831.63     21.48 o 
  -5   3   4      392.42      387.84     13.78 o 
  -4   3   4       63.77       61.89      4.20 o 
  -3   3   4      195.35      212.86      7.50 o 
  -2   3   4     3405.45     3764.37     65.14 o 
  -1   3   4      855.38      903.82     13.91 o 
   0   3   4       95.08       90.66      5.27 o 
   1   3   4        4.54        1.39      3.07 o 
   2   3   4       53.63       51.15      4.97 o 
   3   3   4       43.21       21.44      3.55 o 
   4   3   4       48.74       60.23      5.65 o 
   5   3   4      317.73      343.72     10.31 o 
   6   3   4       36.36       34.38      6.33 o 
   7   3   4       63.27       44.26      7.09 o 
   8   3   4       17.55        5.43      7.39 o 
   9   3   4      185.94      174.36     10.98 o 
  10   3   4       10.40       15.78      9.03 o 
 -10   4   4      447.86      505.64     27.91 o 
  -9   4   4        7.37       -9.43     12.08 o 
  -8   4   4      942.62      909.95     55.81 o 
  -7   4   4      231.22      290.79     21.94 o 
  -6   4   4      953.99      816.05     18.96 o 
  -5   4   4     1372.37     1466.27    105.28 o 
  -4   4   4       30.34       35.93     10.81 o 
  -3   4   4      605.94      562.96     12.80 o 
  -2   4   4       12.75       10.19      4.23 o 
  -1   4   4      114.68      136.92      9.36 o 
   0   4   4     4501.80     4251.71     49.54 o 
   1   4   4       14.12       13.31      4.65 o 
   2   4   4     2811.12     2835.43     31.60 o 
   3   4   4      456.86      403.62     24.23 o 
   4   4   4      321.00      383.97     12.66 o 
   5   4   4     1094.39     1063.40     33.15 o 
   6   4   4       56.57       43.39      9.31 o 
   7   4   4      437.64      473.06     14.06 o 
   8   4   4      113.44       87.94     11.83 o 
   9   4   4      132.63      170.17     11.91 o 
  -9   5   4        2.52        5.63     19.01 o 
  -8   5   4       12.95       -8.00     12.34 o 
  -7   5   4        2.32       13.53     11.73 o 
  -6   5   4        0.46       -6.75     10.67 o 
  -5   5   4        0.76        2.67     10.52 o 
  -4   5   4        2.32       13.96      9.30 o 
  -3   5   4       37.57       44.77      9.73 o 
  -2   5   4        8.19        7.41      6.91 o 
  -1   5   4        2.91        4.31      5.44 o 
   0   5   4       27.64       31.76      5.79 o 
   1   5   4       73.66       84.68      6.91 o 
   2   5   4      679.68      681.22     16.10 o 
   3   5   4       41.86       58.61     10.58 o 
   4   5   4       91.56      112.31     13.44 o 
   5   5   4       80.88       84.19     13.16 o 
   6   5   4        5.58       -4.95     11.94 o 
   7   5   4        2.72       -1.40     16.11 o 
   8   5   4       66.85       83.98     24.19 o 
  -7   6   4       96.73      124.51     16.81 o 
  -6   6   4      169.84      151.70     16.69 o 
  -5   6   4      117.91      125.67     14.86 o 
  -4   6   4      168.41      168.11     15.77 o 
  -3   6   4      650.76      621.68     40.96 o 
  -2   6   4      147.55      166.48     14.35 o 
  -1   6   4      661.99      650.07     22.04 o 
   0   6   4      519.96      518.45     15.99 o 
   1   6   4       53.29       55.84     20.01 o 
   2   6   4      378.79      384.87     19.59 o 
   3   6   4      126.95      151.12     15.94 o 
   4   6   4       64.80       66.12     14.92 o 
   5   6   4       19.46       26.55     15.23 o 
   6   6   4        3.71       -7.19     15.01 o 
  -3   7   4        2.87        1.73     12.72 o 
  -2   7   4        6.68       18.52     12.58 o 
  -1   7   4        8.66        1.41     12.99 o 
   0   7   4        1.42        0.22     16.61 o 
   1   7   4       13.64       17.80     13.63 o 
   2   7   4       28.18       48.56     15.24 o 
 -12   1   5       24.98       25.50     14.42 o 
 -11   1   5     1391.65     1373.72    122.84 o 
 -10   1   5       97.48      123.33     13.87 o 
  -9   1   5      621.04      622.13     16.40 o 
  -8   1   5     1758.53     1562.91     25.46 o 
  -7   1   5      159.41      151.66      8.21 o 
  -6   1   5    10236.07     9626.20     89.06 o 
  -5   1   5      104.44      107.49     13.56 o 
  -4   1   5     3191.48     3149.16     60.11 o 
  -3   1   5     5244.08     4894.10     61.36 o 
  -2   1   5     9677.63     9660.70    115.55 o 
  -1   1   5     5882.18     5745.55    109.85 o 
   0   1   5     9635.55     9873.37     97.43 o 
   1   1   5    17363.47    17223.32    247.13 o 
   2   1   5    13570.24    13435.21     93.64 o 
   3   1   5       44.15       40.71      2.31 o 
   4   1   5     8819.29     8396.10     55.26 o 
   5   1   5      263.15      269.00      5.68 o 
   6   1   5     1493.03     1390.96     18.60 o 
   7   1   5     3098.31     3115.30     34.31 o 
   8   1   5      411.61      416.39     16.23 o 
   9   1   5      546.78      524.59     22.17 o 
  10   1   5        3.88        2.04     12.13 o 
  11   1   5      133.62      108.45     15.83 o 
 -11   2   5        0.82      -16.58     12.49 o 
 -10   2   5       74.70       75.61     10.39 o 
  -9   2   5       31.15       27.19     17.34 o 
  -8   2   5       56.30       61.46     21.71 o 
  -7   2   5       32.98       25.69      8.16 o 
  -6   2   5       15.45       14.99      6.90 o 
  -5   2   5      193.17      194.90      5.85 o 
  -4   2   5       32.36       29.93      3.04 o 
  -3   2   5     1900.70     2051.90     21.02 o 
  -2   2   5        8.32        6.87      1.93 o 
  -1   2   5     3400.08     3629.66     36.02 o 
   0   2   5     1060.82     1179.14     21.89 o 
   1   2   5     3885.38     4196.79     38.98 o 
   2   2   5        3.60       -0.87      2.56 o 
   3   2   5      485.99      507.18      8.82 o 
   4   2   5        4.32       13.37      3.02 o 
   5   2   5     1163.71     1060.87     15.82 o 
   6   2   5       27.10       35.90      5.65 o 
   7   2   5       87.26       67.91      6.71 o 
   8   2   5       77.16       98.49      7.83 o 
   9   2   5      478.93      455.29     13.31 o 
  10   2   5        1.84       -9.55     10.12 o 
  11   2   5        1.03        3.15     13.47 o 
 -11   3   5      698.20      658.08     38.05 o 
 -10   3   5      295.18      291.76     19.12 o 
  -9   3   5      255.01      221.30     16.11 o 
  -8   3   5     1049.21     1060.66     48.19 o 
  -7   3   5      169.21      207.36     11.09 o 
  -6   3   5     5043.44     4755.86    155.21 o 
  -5   3   5       16.64       11.96      5.64 o 
  -4   3   5      908.66      860.09     14.37 o 
  -3   3   5     1923.20     1762.00     19.61 o 
  -2   3   5      116.04      114.78      6.81 o 
  -1   3   5     9291.96     9057.38    107.45 o 
   0   3   5      233.84      237.26      6.27 o 
   1   3   5     1702.19     1773.29     19.77 o 
   2   3   5     5508.61     5448.28     51.27 o 
   3   3   5       28.13       35.48      4.16 o 
   4   3   5     4179.56     4102.63     48.02 o 
   5   3   5        0.14        0.86      5.18 o 
   6   3   5      948.16      999.07     19.27 o 
   7   3   5     1065.24     1006.70     20.58 o 
   8   3   5       56.49       49.47      8.14 o 
   9   3   5      506.65      563.08     21.37 o 
  10   3   5       14.90       14.23      9.32 o 
 -10   4   5        9.97       21.85     11.02 o 
  -9   4   5      121.37      120.68     24.08 o 
  -8   4   5        7.08       -1.92     13.69 o 
  -7   4   5        2.88        0.48      7.88 o 
  -6   4   5      109.75      123.66      9.75 o 
  -5   4   5      113.29      124.79     11.23 o 
  -4   4   5       98.17      105.05     10.19 o 
  -3   4   5      142.91      150.62      7.91 o 
  -2   4   5      794.07      766.62     14.82 o 
  -1   4   5      359.88      361.08     10.24 o 
   0   4   5     2404.37     2278.55     25.41 o 
   1   4   5       27.77       40.08      4.91 o 
   2   4   5      116.99      126.55      7.13 o 
   3   4   5       21.60       25.93      7.97 o 
   4   4   5      166.57      155.66      8.92 o 
   5   4   5      212.14      188.72     18.50 o 
   6   4   5       54.53       56.01      8.94 o 
   7   4   5        1.81       -4.47      8.23 o 
   8   4   5       17.51       25.83      8.42 o 
   9   4   5       16.10       19.79      9.15 o 
  -9   5   5       55.67       49.06     12.57 o 
  -8   5   5      133.60      136.60     15.83 o 
  -7   5   5        0.73        6.33     12.02 o 
  -6   5   5      332.27      294.27     21.62 o 
  -5   5   5        4.12       19.87     10.17 o 
  -4   5   5      420.67      353.79     23.24 o 
  -3   5   5      425.75      436.35     18.27 o 
  -2   5   5       54.98       52.19      7.78 o 
  -1   5   5     1545.11     1444.67     28.09 o 
   0   5   5     1566.47     1472.26     23.69 o 
   1   5   5       70.20      111.46     13.56 o 
   2   5   5      169.68      192.90     13.20 o 
   3   5   5      121.38       98.29     12.35 o 
   4   5   5      196.11      225.51     15.53 o 
   5   5   5      105.45      105.73     13.45 o 
   6   5   5      138.92      160.13     15.53 o 
   7   5   5      185.42      181.85     23.91 o 
   8   5   5      120.46      123.58     16.74 o 
  -6   6   5       11.18       23.80     13.25 o 
  -5   6   5       10.36       14.78     12.89 o 
  -4   6   5       10.62        4.15     12.30 o 
  -3   6   5       36.38       33.90     12.17 o 
  -2   6   5       36.89       30.56     11.43 o 
  -1   6   5        0.23       19.36      8.73 o 
   0   6   5      145.88      151.68     10.17 o 
   1   6   5        0.15        3.22     10.66 o 
   2   6   5       43.10       25.82     11.38 o 
   3   6   5        5.89       -7.40     11.91 o 
   4   6   5       20.40       14.71     13.66 o 
   5   6   5       51.86       42.56     15.96 o 
   6   6   5        0.28      -22.77     15.18 o 
  -2   7   5       12.14       14.49     20.79 o 
  -1   7   5       93.27       86.16     20.73 o 
   0   7   5       72.16       97.09     19.84 o 
   1   7   5      107.88      149.22     23.24 o 
   2   7   5      152.75      163.22     18.17 o 
 -12   0   6      242.02      289.37     26.86 o 
 -11   0   6      726.23      573.62     32.33 o 
 -10   0   6      340.11      303.98     23.41 o 
  -9   0   6     3109.98     2866.65     71.01 o 
  -8   0   6       37.30       35.70      7.63 o 
  -7   0   6     4745.58     4857.17     68.41 o 
  -6   0   6     2415.86     1964.72     31.47 o 
  -5   0   6      528.58      605.93     13.59 o 
  -4   0   6    42134.48    42028.91    520.44 o 
  -3   0   6     2086.93     2665.60     37.04 o 
  -2   0   6     2131.69     2407.88     32.93 o 
  -1   0   6      871.91      812.16     18.17 o 
   0   0   6     1925.19     1851.58     24.60 o 
   1   0   6   138125.27   106544.81   2167.65 o 
   2   0   6     3432.30     3416.02     36.55 o 
   3   0   6     3135.10     2916.24     30.26 o 
   4   0   6      320.20      316.96      6.56 o 
   5   0   6      210.36      236.18     10.03 o 
   6   0   6     6907.61     6977.97     74.47 o 
   7   0   6        9.40        4.52      5.53 o 
   8   0   6      944.07      862.55     35.11 o 
   9   0   6     1186.13     1305.41     45.59 o 
  10   0   6        8.76      -21.18     15.49 o 
  11   0   6      976.43     1029.97     44.92 o 
 -12   1   6        1.00       -4.83     13.11 o 
 -11   1   6       42.82       46.87     13.87 o 
 -10   1   6       47.50       40.64     12.25 o 
  -9   1   6       72.88       61.97      8.31 o 
  -8   1   6       32.56       32.64      7.29 o 
  -7   1   6       11.17       10.41      5.78 o 
  -6   1   6       74.26       77.10      4.64 o 
  -5   1   6      827.25      945.01     26.03 o 
  -4   1   6     3842.02     4240.27     92.35 o 
  -3   1   6        1.76       -1.03      2.56 o 
  -2   1   6       47.90       81.04      2.95 o 
  -1   1   6      819.78      827.13     10.85 o 
   0   1   6      198.19      229.91      5.14 o 
   1   1   6     7786.53     8154.42    109.81 o 
   2   1   6      126.88      120.98      3.44 o 
   3   1   6      472.46      550.75      6.85 o 
   4   1   6       73.10       71.58      3.35 o 
   5   1   6       27.51       28.43      2.77 o 
   6   1   6        1.00        1.66      4.58 o 
   7   1   6       52.32       41.57      6.03 o 
   8   1   6       87.52      111.77      7.82 o 
   9   1   6       37.13       30.03     11.78 o 
  10   1   6       16.59       -3.79     12.53 o 
  11   1   6       18.51       13.41     14.76 o 
 -11   2   6      257.52      266.18     20.09 o 
 -10   2   6        4.98        1.97      8.77 o 
  -9   2   6     1312.23     1283.24     30.16 o 
  -8   2   6     1281.37     1211.51     51.77 o 
  -7   2   6     1564.60     1473.25     73.40 o 
  -6   2   6     1885.91     1848.69     99.41 o 
  -5   2   6       39.43       53.47      4.07 o 
  -4   2   6    10139.72     9930.88    188.00 o 
  -3   2   6     2528.25     2697.09     30.95 o 
  -2   2   6     4400.57     4436.42     32.81 o 
  -1   2   6     3511.34     3338.09     30.52 o 
   0   2   6        9.78       10.93      2.67 o 
   1   2   6    15640.48    15820.88    156.45 o 
   2   2   6       28.58       39.84      8.27 o 
   3   2   6     4102.49     4052.28     41.57 o 
   4   2   6      489.07      476.41      8.30 o 
   5   2   6       28.06       22.97      4.91 o 
   6   2   6     2432.42     2442.51     28.72 o 
   7   2   6       97.89      105.41      8.13 o 
   8   2   6      210.23      209.81     12.57 o 
   9   2   6       27.75       31.46      8.28 o 
  10   2   6        3.96      -13.64      9.59 o 
  11   2   6      472.37      490.53     24.72 o 
 -11   3   6       61.21       50.63     12.46 o 
 -10   3   6        0.57      -13.94      9.55 o 
  -9   3   6      239.55      216.51     12.78 o 
  -8   3   6      222.90      216.60     12.01 o 
  -7   3   6      335.16      307.68     13.73 o 
  -6   3   6      116.36      150.30     11.68 o 
  -5   3   6        2.98       10.91      5.68 o 
  -4   3   6       58.84       90.40      5.84 o 
  -3   3   6       93.85      112.72      4.77 o 
  -2   3   6      136.59      148.18      5.59 o 
  -1   3   6      309.01      323.76      8.68 o 
   0   3   6       72.87       89.16      5.08 o 
   1   3   6        7.88       17.29      3.46 o 
   2   3   6      892.87      868.38     12.51 o 
   3   3   6      130.60      122.18      6.83 o 
   4   3   6        1.86        2.94      5.48 o 
   5   3   6       51.08       65.76      6.27 o 
   6   3   6       41.62       27.36      6.79 o 
   7   3   6       10.58       17.50      6.84 o 
   8   3   6      150.82      116.59      9.36 o 
   9   3   6        7.03        2.59     11.21 o 
  10   3   6      100.57      116.21     11.23 o 
 -10   4   6      208.44      185.68     17.89 o 
  -9   4   6      492.95      535.46     19.58 o 
  -8   4   6       19.31       28.68      9.55 o 
  -7   4   6       89.11       76.58     13.79 o 
  -6   4   6      261.02      289.65     13.21 o 
  -5   4   6       11.10        0.00      8.51 o 
  -4   4   6     1696.33     1723.52     78.70 o 
  -3   4   6       57.14       59.58      4.92 o 
  -2   4   6     1651.91     1568.59     19.52 o 
  -1   4   6      539.82      499.56     11.82 o 
   0   4   6     1823.81     1877.95     21.99 o 
   1   4   6     1988.69     2014.01     23.38 o 
   2   4   6       17.34       20.18      6.23 o 
   3   4   6      754.53      833.60     16.70 o 
   4   4   6      408.73      368.21     14.62 o 
   5   4   6       28.95       22.45      7.61 o 
   6   4   6      716.39      718.12     17.64 o 
   7   4   6       12.44       19.81      8.74 o 
   8   4   6      294.05      340.75     13.83 o 
   9   4   6      175.47      164.56     14.01 o 
  -9   5   6        0.16       -3.35     24.86 o 
  -8   5   6        3.15        5.21     12.92 o 
  -7   5   6       33.92       37.42     12.45 o 
  -6   5   6      194.56      209.80     42.36 o 
  -5   5   6       21.17       33.07     11.74 o 
  -4   5   6       32.51       36.78     11.31 o 
  -3   5   6      101.77      114.14     12.30 o 
  -2   5   6       33.46       27.67      5.81 o 
  -1   5   6       90.71       91.96      7.95 o 
   0   5   6      116.88      106.46      8.22 o 
   1   5   6      300.77      288.17     12.01 o 
   2   5   6      151.37      163.36     12.23 o 
   3   5   6       62.40       47.27     10.55 o 
   4   5   6       31.33       37.26     11.76 o 
   5   5   6       66.90       73.28     18.11 o 
   6   5   6        7.44       -4.86     12.17 o 
   7   5   6        0.36        5.40     13.44 o 
   8   5   6        1.05       -1.25     25.14 o 
  -6   6   6      170.91      213.05     38.23 o 
  -5   6   6       69.46       91.74     15.29 o 
  -4   6   6      350.28      370.94     20.71 o 
  -3   6   6      441.03      405.04     20.42 o 
  -2   6   6      557.34      568.93     31.04 o 
  -1   6   6      707.00      670.79     18.20 o 
   0   6   6      223.18      231.26     11.44 o 
   1   6   6       17.05       25.46     10.91 o 
   2   6   6       83.10       97.49     13.94 o 
   3   6   6      165.53      186.66     18.56 o 
   4   6   6       87.50       85.74     15.21 o 
   5   6   6      130.95      151.37     17.16 o 
  -2   7   6       41.54       46.02     14.62 o 
  -1   7   6        4.23        5.13     18.06 o 
   0   7   6        3.90       12.37     17.39 o 
   1   7   6        1.70      -11.32     12.33 o 
 -12   1   7      474.23      458.17     23.26 o 
 -11   1   7       13.33        3.95     11.95 o 
 -10   1   7     1212.79     1236.92     43.64 o 
  -9   1   7      242.69      236.73     11.38 o 
  -8   1   7      615.52      643.26     15.72 o 
  -7   1   7     9084.91     8675.12    126.20 o 
  -6   1   7      354.51      321.92      9.70 o 
  -5   1   7    10901.30    10654.80    175.13 o 
  -4   1   7      327.84      325.78      6.97 o 
  -3   1   7     2125.84     2215.71     26.24 o 
  -2   1   7     5478.65     5069.54     45.76 o 
  -1   1   7     7173.43     7192.59     74.34 o 
   0   1   7    10202.82     9685.93    199.09 o 
   1   1   7     1798.45     1736.92     20.43 o 
   2   1   7      512.02      466.03      8.61 o 
   3   1   7    10511.92    10318.27     67.56 o 
   4   1   7      881.47      907.25     10.13 o 
   5   1   7     4152.98     4095.44     31.64 o 
   6   1   7        6.62        6.16      4.88 o 
   7   1   7      223.37      221.07      8.69 o 
   8   1   7     1706.00     1785.44     24.92 o 
   9   1   7        1.78       -0.32     10.29 o 
  10   1   7      278.93      279.09     18.77 o 
  11   1   7      168.55      148.19     18.23 o 
 -11   2   7       36.86       44.64     14.61 o 
 -10   2   7       37.86       34.11      9.96 o 
  -9   2   7      263.18      278.69     13.07 o 
  -8   2   7      121.18      171.33     12.56 o 
  -7   2   7     2102.39     1983.00     71.72 o 
  -6   2   7       38.77       36.83      6.22 o 
  -5   2   7       15.91       31.58     12.64 o 
  -4   2   7      358.75      397.06     11.00 o 
  -3   2   7      635.85      663.84      8.34 o 
  -2   2   7      110.28      108.11      3.47 o 
  -1   2   7      200.72      234.04      5.47 o 
   0   2   7     1267.01     1335.10     14.88 o 
   1   2   7      184.30      151.60      6.00 o 
   2   2   7       11.80       26.58      3.67 o 
   3   2   7     1865.14     1916.11     21.10 o 
   4   2   7      123.35      107.64      6.47 o 
   5   2   7      190.07      231.24      9.17 o 
   6   2   7      137.10       93.37      6.82 o 
   7   2   7        0.50        3.69      6.36 o 
   8   2   7      109.31      110.61      8.43 o 
   9   2   7       54.92       57.54      8.47 o 
  10   2   7       22.28       20.93     21.62 o 
 -11   3   7        0.60       -6.03     11.12 o 
 -10   3   7      629.99      567.80     46.88 o 
  -9   3   7        4.80        0.79      9.05 o 
  -8   3   7       43.24       59.02      9.16 o 
  -7   3   7      317.70      359.65     21.40 o 
  -6   3   7       25.58       30.92      6.85 o 
  -5   3   7     3977.60     3780.14    140.64 o 
  -4   3   7     1183.27     1299.76     18.53 o 
  -3   3   7      492.84      423.30      9.24 o 
  -2   3   7     8620.60     8561.14     89.54 o 
  -1   3   7      212.79      214.49     11.48 o 
   0   3   7    10305.82    10301.65     91.71 o 
   1   3   7      618.00      537.12     12.79 o 
   2   3   7       68.13       81.78      4.75 o 
   3   3   7     2148.06     1974.08     22.53 o 
   4   3   7      284.93      316.92     10.97 o 
   5   3   7      970.08      995.05     18.59 o 
   6   3   7      327.71      298.40     14.22 o 
   7   3   7      223.75      263.73     10.82 o 
   8   3   7      975.59      958.89     26.64 o 
   9   3   7        1.41       -5.50      8.60 o 
  10   3   7      236.60      239.47     12.49 o 
 -10   4   7       65.12       58.34     13.13 o 
  -9   4   7       11.51        4.71     10.23 o 
  -8   4   7      209.15      213.67     32.02 o 
  -7   4   7       20.59       14.05      9.12 o 
  -6   4   7       56.23       47.14      8.23 o 
  -5   4   7      223.68      253.63     35.67 o 
  -4   4   7       95.61      105.73     10.73 o 
  -3   4   7        1.06        2.78      4.25 o 
  -2   4   7        0.71        2.94      4.33 o 
  -1   4   7        7.67        4.99      4.96 o 
   0   4   7      148.27      177.95      8.36 o 
   1   4   7      177.70      167.26      8.40 o 
   2   4   7        5.27       27.12     16.72 o 
   3   4   7       46.55       55.71      9.33 o 
   4   4   7        1.45       -6.60      8.79 o 
   5   4   7      116.23       94.71     13.88 o 
   6   4   7       57.24       33.90     11.62 o 
   7   4   7      110.07       84.61     12.97 o 
   8   4   7        5.62      -10.34     11.71 o 
   9   4   7        7.82      -12.33     11.03 o 
  -8   5   7       60.60       31.67     13.68 o 
  -7   5   7      250.43      286.02     18.01 o 
  -6   5   7      112.47      104.28     20.51 o 
  -5   5   7     1202.78     1105.97     55.29 o 
  -4   5   7      524.79      560.13     30.32 o 
  -3   5   7      991.69      929.41     25.44 o 
  -2   5   7      618.86      601.72     12.51 o 
  -1   5   7      175.89      162.33      8.81 o 
   0   5   7      650.06      701.97     16.32 o 
   1   5   7      186.27      223.95     10.53 o 
   2   5   7       17.02       30.74     10.55 o 
   3   5   7      203.23      213.95     22.02 o 
   4   5   7       25.82       35.14     11.78 o 
   5   5   7      653.58      687.29     24.96 o 
   6   5   7      292.84      278.84     18.31 o 
   7   5   7      173.26      228.16     18.47 o 
  -6   6   7        7.83        8.51     14.17 o 
  -5   6   7        0.18        1.19     12.31 o 
  -4   6   7        0.29       -0.65     12.01 o 
  -3   6   7      168.92      182.31     15.40 o 
  -2   6   7        1.20      -12.89     10.08 o 
  -1   6   7        0.42        5.34      8.54 o 
   0   6   7       76.61       70.15      8.98 o 
   1   6   7       22.24       19.48     10.96 o 
   2   6   7        7.20       20.22     18.95 o 
   3   6   7        3.28        4.21     12.89 o 
   4   6   7      146.41      185.49     17.49 o 
   5   6   7        6.62       11.32     13.94 o 
  -2   7   7      116.68      134.73     16.26 o 
  -1   7   7       23.77       20.40     18.50 o 
   0   7   7       56.99       48.71     19.28 o 
   1   7   7       79.86      103.55     14.78 o 
 -12   0   8      145.17      187.83     24.19 o 
 -11   0   8     1005.74     1040.23     42.92 o 
 -10   0   8      707.14      639.50     32.55 o 
  -9   0   8       44.92       48.71     14.16 o 
  -8   0   8     7976.95     7801.16    106.00 o 
  -7   0   8       26.15       10.93      6.69 o 
  -6   0   8     1646.10     1617.11     27.73 o 
  -5   0   8     2315.11     2079.15     36.67 o 
  -4   0   8      524.70      553.11     12.65 o 
  -3   0   8     8583.03     8242.40    105.88 o 
  -2   0   8       95.74      132.43      9.59 o 
  -1   0   8      476.20      448.95      8.91 o 
   0   0   8      690.30      566.78     35.00 o 
   1   0   8     1611.28     1710.13     24.48 o 
   2   0   8     8821.66     8695.48     88.69 o 
   3   0   8     2544.83     2845.51     32.35 o 
   4   0   8       24.45       15.88      3.30 o 
   5   0   8     2018.63     1940.98     25.10 o 
   6   0   8        6.90       11.84      5.34 o 
   7   0   8     6058.25     6071.76     82.69 o 
   8   0   8      146.44      162.08     18.39 o 
   9   0   8      423.53      368.29     26.53 o 
  10   0   8      265.89      250.81     24.86 o 
  11   0   8        2.82      -28.76     19.62 o 
 -12   1   8       54.84       67.72     15.48 o 
 -11   1   8       23.82       39.16     13.15 o 
 -10   1   8        0.13       12.15     11.26 o 
  -9   1   8        0.61        4.03      7.49 o 
  -8   1   8      640.29      620.73     16.72 o 
  -7   1   8      322.52      294.43     17.64 o 
  -6   1   8      389.86      439.10     12.49 o 
  -5   1   8      393.32      474.39     11.20 o 
  -4   1   8      329.45      369.65     10.72 o 
  -3   1   8       48.32       55.54      3.36 o 
  -2   1   8      948.83     1034.35     13.61 o 
  -1   1   8     1359.35     1348.30     16.59 o 
   0   1   8     2300.82     2386.98     43.43 o 
   1   1   8      227.12      261.17      6.45 o 
   2   1   8     1155.26     1089.03     10.49 o 
   3   1   8     1095.61     1093.87     10.16 o 
   4   1   8      138.35      130.72      4.32 o 
   5   1   8       53.92       75.53      3.87 o 
   6   1   8        8.54        2.03      4.85 o 
   7   1   8      272.71      260.20      9.60 o 
   8   1   8        0.45       -1.36      6.28 o 
   9   1   8       11.16       14.87     11.19 o 
  10   1   8      131.27      165.61     25.97 o 
  11   1   8       25.36       30.67     15.47 o 
 -11   2   8      332.96      337.74     20.53 o 
 -10   2   8     1042.30      995.35     54.06 o 
  -9   2   8       17.93        8.51      8.01 o 
  -8   2   8     2125.70     1999.01     87.81 o 
  -7   2   8      132.99      103.02      8.42 o 
  -6   2   8     1979.82     1806.60     91.59 o 
  -5   2   8     3208.25     3255.98    137.14 o 
  -4   2   8      714.40      736.89     14.06 o 
  -3   2   8     6466.37     6228.88     61.47 o 
  -2   2   8      944.00     1105.70     13.33 o 
  -1   2   8     3241.69     3287.04     30.64 o 
   0   2   8    10844.07    10632.26     90.08 o 
   1   2   8      115.73      161.66      5.47 o 
   2   2   8    26273.39    26468.63    267.57 o 
   3   2   8      310.40      364.07      8.09 o 
   4   2   8      308.50      308.18     10.20 o 
   5   2   8      912.49      867.43     14.32 o 
   6   2   8      102.61       99.23      7.18 o 
   7   2   8     2404.26     2531.00     30.82 o 
   8   2   8        8.93       12.37      7.25 o 
   9   2   8       48.65       46.69      8.84 o 
  10   2   8       66.31       77.12     15.23 o 
 -11   3   8       28.65       31.01     12.40 o 
 -10   3   8       49.17       47.01     11.57 o 
  -9   3   8       16.64       -1.72      9.16 o 
  -8   3   8      536.69      547.87     26.54 o 
  -7   3   8      809.28      885.62     36.10 o 
  -6   3   8      616.34      670.15     44.38 o 
  -5   3   8       54.73       70.42      6.96 o 
  -4   3   8        6.40        6.09      2.81 o 
  -3   3   8      265.78      298.69      7.15 o 
  -2   3   8      143.34      157.87      8.64 o 
  -1   3   8      276.24      274.45      9.25 o 
   0   3   8      299.53      299.69      6.76 o 
   1   3   8      787.71      815.82     13.24 o 
   2   3   8       18.04       17.22      4.00 o 
   3   3   8      258.74      248.70      7.75 o 
   4   3   8      889.29      833.35     16.30 o 
   5   3   8       35.75       61.66      7.44 o 
   6   3   8        3.60        2.98      6.37 o 
   7   3   8       10.72        1.15      7.02 o 
   8   3   8      165.35      135.43     10.15 o 
   9   3   8        0.14       -2.94     11.23 o 
  10   3   8        6.16       20.72      9.20 o 
 -10   4   8      300.88      344.64     17.57 o 
  -9   4   8       16.23       12.96     10.50 o 
  -8   4   8      700.24      632.13     30.22 o 
  -7   4   8        0.54       17.47      8.48 o 
  -6   4   8      269.13      233.63     12.06 o 
  -5   4   8     1280.41     1320.07     60.53 o 
  -4   4   8        4.99       10.48      8.49 o 
  -3   4   8     2194.38     2075.54     74.25 o 
  -2   4   8       21.10       32.30      5.91 o 
  -1   4   8      171.53      166.36      7.77 o 
   0   4   8     2313.87     2175.22     29.03 o 
   1   4   8       73.53       84.21      7.10 o 
   2   4   8     1314.06     1298.71     21.23 o 
   3   4   8      134.31      114.61     11.19 o 
   4   4   8     1476.87     1594.18     69.28 o 
   5   4   8      849.29      851.55     23.76 o 
   6   4   8       88.72       98.60     21.79 o 
   7   4   8      341.10      366.16     18.73 o 
   8   4   8        1.47      -16.93     11.54 o 
   9   4   8       85.50      111.64     23.58 o 
  -8   5   8        0.42        0.73     13.49 o 
  -7   5   8        4.02       24.14     22.13 o 
  -6   5   8        3.40        1.41     11.33 o 
  -5   5   8      347.47      339.03     68.72 o 
  -4   5   8       46.78       47.51     12.21 o 
  -3   5   8      139.04      148.92     14.15 o 
  -2   5   8       17.97       12.08      5.72 o 
  -1   5   8      376.23      370.48     12.40 o 
   0   5   8      335.28      341.60     12.77 o 
   1   5   8       10.44        7.26      6.94 o 
   2   5   8       50.62       56.17     10.22 o 
   3   5   8       48.00       50.55     11.55 o 
   4   5   8       43.13       36.30     12.10 o 
   5   5   8      130.72      113.03     14.23 o 
   6   5   8      199.73      185.90     16.62 o 
   7   5   8        6.62       -2.18     14.32 o 
  -6   6   8      312.81      313.75     37.68 o 
  -5   6   8      294.17      327.60     19.55 o 
  -4   6   8      145.50      136.99     16.39 o 
  -3   6   8      332.90      320.21     53.17 o 
  -2   6   8        2.35       -3.48     11.23 o 
  -1   6   8        1.93      -11.34      8.53 o 
   0   6   8       47.34       49.16      9.18 o 
   1   6   8       22.84       10.95     11.22 o 
   2   6   8       50.64       56.94     20.34 o 
   3   6   8       51.20       44.34     19.84 o 
   4   6   8       79.15      142.43     24.52 o 
   5   6   8      278.43      278.18     20.40 o 
 -12   1   9        4.77        6.84     14.22 o 
 -11   1   9     2393.89     2257.58     66.44 o 
 -10   1   9        5.13        3.02     11.63 o 
  -9   1   9     1785.70     1807.46     40.59 o 
  -8   1   9      493.42      468.58     27.40 o 
  -7   1   9       27.22       28.35      7.88 o 
  -6   1   9     6446.39     6455.73    141.45 o 
  -5   1   9     2550.18     2691.87     44.23 o 
  -4   1   9     6224.39     6553.87    124.64 o 
  -3   1   9     2689.11     2632.55     26.86 o 
  -2   1   9      273.21      294.80      5.84 o 
  -1   1   9    25023.76    24426.38    237.95 o 
   0   1   9      271.11      288.38      6.88 o 
   1   1   9    17476.52    17100.16    168.24 o 
   2   1   9    10348.33    10027.36     77.28 o 
   3   1   9     2377.42     2414.94     18.65 o 
   4   1   9     3618.42     3503.13     25.99 o 
   5   1   9      568.68      593.54      7.93 o 
   6   1   9     2166.19     2182.09     26.21 o 
   7   1   9      838.02      873.79     23.43 o 
   8   1   9        0.83        3.60      6.68 o 
   9   1   9     1059.39     1043.43     31.66 o 
  10   1   9        3.74       -8.22     13.22 o 
 -11   2   9        0.18      -19.91     18.06 o 
 -10   2   9       15.69        4.22      9.74 o 
  -9   2   9       12.43       10.87      8.57 o 
  -8   2   9      563.65      504.97     15.87 o 
  -7   2   9       51.01       35.40      7.30 o 
  -6   2   9       18.78       17.04      6.14 o 
  -5   2   9      144.13      166.56     12.05 o 
  -4   2   9     3287.23     3596.47     47.31 o 
  -3   2   9      341.57      342.84      6.14 o 
  -2   2   9      971.77     1120.83     13.76 o 
  -1   2   9      737.66      803.59     12.49 o 
   0   2   9      513.41      496.57      8.55 o 
   1   2   9       64.57       57.74      4.01 o 
   2   2   9       82.29       57.28      3.57 o 
   3   2   9      926.03      996.70     13.76 o 
   4   2   9       62.63       73.57      5.15 o 
   5   2   9      143.23      122.14      6.90 o 
   6   2   9        0.70       -1.93      5.76 o 
   7   2   9      108.95       95.87      7.92 o 
   8   2   9        3.48       13.59      7.36 o 
   9   2   9        0.32       10.17      7.81 o 
  10   2   9       43.04       53.00     16.00 o 
 -11   3   9      468.04      514.51     32.31 o 
 -10   3   9       57.18       35.20     11.08 o 
  -9   3   9      762.54      658.70     34.72 o 
  -8   3   9       27.86       22.41      8.43 o 
  -7   3   9      150.37      181.11     11.59 o 
  -6   3   9     2128.67     1999.48    101.43 o 
  -5   3   9       79.90      106.21      7.52 o 
  -4   3   9     4284.80     3857.35     93.41 o 
  -3   3   9     1183.78     1150.50     16.26 o 
  -2   3   9       86.89       70.93      4.23 o 
  -1   3   9     4148.51     3812.16     79.33 o 
   0   3   9       69.09       74.89      5.73 o 
   1   3   9     2271.85     2260.87     29.05 o 
   2   3   9      199.10      162.43      7.66 o 
   3   3   9        4.87       14.18      6.61 o 
   4   3   9     1530.58     1451.03     22.62 o 
   5   3   9       50.17       67.08      7.52 o 
   6   3   9      510.44      558.91     13.75 o 
   7   3   9      248.90      227.53     10.53 o 
   8   3   9        7.58       14.25      8.35 o 
   9   3   9      207.07      213.77     14.29 o 
 -10   4   9        1.53       -9.26     13.39 o 
  -9   4   9      106.46      137.44     15.67 o 
  -8   4   9        1.66       10.34     11.39 o 
  -7   4   9      163.21      163.35     17.84 o 
  -6   4   9      626.54      548.44     49.16 o 
  -5   4   9      361.08      369.14     35.84 o 
  -4   4   9      108.27      123.87     16.78 o 
  -3   4   9      179.42      175.90      9.85 o 
  -2   4   9        8.87       10.99      6.29 o 
  -1   4   9      178.32      183.87      8.22 o 
   0   4   9       12.06        8.37      5.51 o 
   1   4   9      116.34      120.83      9.77 o 
   2   4   9       84.86       80.60      7.40 o 
   3   4   9      100.52       85.98     10.55 o 
   4   4   9      112.49      103.72     14.16 o 
   5   4   9        1.68       -3.20     10.27 o 
   6   4   9       28.45       44.64     12.25 o 
   7   4   9        1.07      -11.62     16.44 o 
   8   4   9        7.10      -13.90     12.42 o 
  -8   5   9      104.55      142.15     16.06 o 
  -7   5   9      104.13       82.68     14.07 o 
  -6   5   9      588.25      595.76     61.20 o 
  -5   5   9      579.31      551.81     29.09 o 
  -4   5   9      730.24      687.95     23.17 o 
  -3   5   9      424.61      445.55     19.23 o 
  -2   5   9        7.41        8.72      6.00 o 
  -1   5   9      297.72      299.10     14.96 o 
   0   5   9      265.55      247.80     15.95 o 
   1   5   9      721.61      730.82     17.14 o 
   2   5   9      106.17       78.85     11.15 o 
   3   5   9      295.62      321.45     16.87 o 
   4   5   9      702.33      689.49     23.18 o 
   5   5   9       96.87       73.42     13.57 o 
   6   5   9      202.78      275.26     18.79 o 
   7   5   9       68.47       95.66     20.79 o 
  -6   6   9       34.04       56.04     22.24 o 
  -5   6   9       17.92       24.02     13.67 o 
  -4   6   9        7.81       13.02     12.66 o 
  -3   6   9       11.18        3.56     18.67 o 
  -2   6   9        1.59       -1.02     11.70 o 
  -1   6   9        6.36       -1.41      6.98 o 
   0   6   9      273.47      249.61     12.71 o 
   1   6   9        7.79       -3.52     10.39 o 
   2   6   9        9.75       33.25     13.49 o 
   3   6   9       96.27      111.91     15.69 o 
   4   6   9        2.34        7.41     13.65 o 
   5   6   9       28.28       11.87     15.50 o 
 -12   0  10     1335.48     1398.27     51.83 o 
 -11   0  10      234.75      198.30     24.08 o 
 -10   0  10      322.16      373.64     26.20 o 
  -9   0  10     1525.88     1634.02     49.27 o 
  -8   0  10      619.04      577.53     17.23 o 
  -7   0  10     6130.30     5929.22     82.25 o 
  -6   0  10       18.35       20.73      6.31 o 
  -5   0  10      241.17      235.98     10.31 o 
  -4   0  10    24401.61    25829.11    322.64 o 
  -3   0  10     1241.93     1269.16     21.12 o 
  -2   0  10    12619.62    12633.13    159.62 o 
  -1   0  10      716.12      826.45     14.53 o 
   0   0  10        0.92       13.87     10.81 o 
   1   0  10     5664.07     5482.73     69.33 o 
   2   0  10      995.83     1038.25     14.76 o 
   3   0  10     2037.63     1830.25     23.28 o 
   4   0  10      752.09      742.29     11.12 o 
   5   0  10      416.70      418.64     11.46 o 
   6   0  10     4524.44     4527.15     51.78 o 
   7   0  10       16.47       19.27      8.84 o 
   8   0  10     1628.59     1564.69     49.60 o 
   9   0  10      129.25      124.73     20.06 o 
  10   0  10        1.05      -25.30     18.50 o 
 -12   1  10        0.09        9.99     21.23 o 
 -11   1  10       47.01       35.29     13.77 o 
 -10   1  10       86.79      130.22     14.45 o 
  -9   1  10       33.98       38.98     13.38 o 
  -8   1  10        6.11        6.65      6.95 o 
  -7   1  10      330.81      327.25      9.60 o 
  -6   1  10       43.29       46.30      4.92 o 
  -5   1  10      318.66      335.73     16.43 o 
  -4   1  10      305.19      345.67     16.46 o 
  -3   1  10      301.16      312.57      7.81 o 
  -2   1  10       23.63       18.86      2.95 o 
  -1   1  10     1801.36     2009.27     23.78 o 
   0   1  10      547.30      593.13     18.52 o 
   1   1  10     2101.87     2273.25     26.81 o 
   2   1  10       32.42       48.96      3.66 o 
   3   1  10     1406.69     1497.35     13.15 o 
   4   1  10      211.27      198.46      5.20 o 
   5   1  10      169.14      162.06      5.59 o 
   6   1  10       14.11       12.03      5.58 o 
   7   1  10        2.90        9.21      6.29 o 
   8   1  10       21.99       32.50      7.41 o 
   9   1  10      128.91      122.33     14.95 o 
  10   1  10       35.14       29.41     14.19 o 
 -11   2  10       10.47       -0.72     13.19 o 
 -10   2  10      168.29      183.26     13.01 o 
  -9   2  10     1746.69     1725.92     58.82 o 
  -8   2  10      244.65      210.73     11.39 o 
  -7   2  10     2913.54     2737.56    177.92 o 
  -6   2  10      263.12      283.04     19.16 o 
  -5   2  10      496.06      483.57     17.73 o 
  -4   2  10     5096.86     5013.79    113.90 o 
  -3   2  10       18.43       25.00      4.67 o 
  -2   2  10     8448.34     7884.77     85.74 o 
  -1   2  10     2732.19     2911.15     33.39 o 
   0   2  10      885.29      936.84     12.41 o 
   1   2  10     2155.39     2043.98     21.91 o 
   2   2  10      645.15      660.76      9.28 o 
   3   2  10     2178.71     2301.80     25.14 o 
   4   2  10       48.59       46.47      5.93 o 
   5   2  10        5.02        1.75      6.93 o 
   6   2  10     1634.34     1620.93     22.46 o 
   7   2  10        6.50       -7.89      6.46 o 
   8   2  10     1373.12     1460.26     26.51 o 
   9   2  10      205.95      217.21     11.53 o 
  10   2  10        9.62      -10.35     13.70 o 
 -11   3  10       27.56       36.13     12.62 o 
 -10   3  10        8.74       -8.19     17.96 o 
  -9   3  10       25.84       14.20      9.30 o 
  -8   3  10      187.27      199.70     13.05 o 
  -7   3  10        3.13       -0.35      7.07 o 
  -6   3  10      446.31      489.39     14.50 o 
  -5   3  10      505.52      540.45     17.17 o 
  -4   3  10       22.05       15.26      3.15 o 
  -3   3  10      489.39      483.57      8.26 o 
  -2   3  10      148.29      151.02      5.29 o 
  -1   3  10     1751.71     1808.95     21.21 o 
   0   3  10      372.72      377.41     10.75 o 
   1   3  10       27.05       28.08      5.27 o 
   2   3  10       18.63       29.11      5.57 o 
   3   3  10      528.12      515.59     15.09 o 
   4   3  10       31.02       54.35      9.47 o 
   5   3  10        1.36       -1.03      8.47 o 
   6   3  10      107.69      121.49     11.98 o 
   7   3  10      121.39      120.00     11.36 o 
   8   3  10        4.48       -1.59      9.95 o 
   9   3  10       30.38        8.38     10.84 o 
 -10   4  10       80.86       69.70     23.19 o 
  -9   4  10      480.41      524.83     49.66 o 
  -8   4  10        0.63       -1.64     11.36 o 
  -7   4  10     1009.37      987.72     84.55 o 
  -6   4  10       26.18       51.26     11.43 o 
  -5   4  10     2035.23     1719.07     49.83 o 
  -4   4  10     1423.96     1471.03     52.84 o 
  -3   4  10        6.67        1.46      4.53 o 
  -2   4  10      580.15      564.35     15.86 o 
  -1   4  10       60.62       75.77      8.59 o 
   0   4  10      247.39      275.88     11.43 o 
   1   4  10     3833.54     3792.06     45.85 o 
   2   4  10        4.23       -5.27      6.20 o 
   3   4  10     1546.04     1598.52     31.79 o 
   4   4  10      225.02      194.53     13.63 o 
   5   4  10      172.39      210.68     14.98 o 
   6   4  10      343.57      358.00     21.90 o 
   7   4  10       15.42       -3.77     12.85 o 
   8   4  10      120.31      115.85     15.49 o 
  -8   5  10      182.60      198.38     23.07 o 
  -7   5  10        2.56        3.81     12.97 o 
  -6   5  10       54.99       66.60     13.26 o 
  -5   5  10       10.32        9.99     10.96 o 
  -4   5  10       37.02       53.05     21.35 o 
  -3   5  10        9.37        4.38     10.76 o 
  -2   5  10      330.61      328.16     11.22 o 
  -1   5  10       70.40       56.53      7.80 o 
   0   5  10       30.70       35.67      7.83 o 
   1   5  10       32.58       38.12      8.85 o 
   2   5  10        1.26        7.88      9.49 o 
   3   5  10       57.44       58.63     12.21 o 
   4   5  10       27.40        9.41     11.35 o 
   5   5  10        9.95       20.18     13.46 o 
   6   5  10       32.49       29.00     13.39 o 
   7   5  10        3.87      -10.43     13.53 o 
  -6   6  10      213.02      221.90     19.17 o 
  -5   6  10      269.69      288.11     26.25 o 
  -4   6  10      135.15      180.26     17.37 o 
  -3   6  10        8.10       16.46     13.61 o 
  -2   6  10      167.65      175.79     20.45 o 
  -1   6  10        0.89        4.84      7.42 o 
   0   6  10      114.84      122.53     10.60 o 
   1   6  10      195.83      214.25     15.64 o 
   2   6  10       93.82       91.51     13.28 o 
   3   6  10      475.83      500.75     22.11 o 
   4   6  10        5.69       10.65     13.95 o 
 -12   1  11      523.00      515.68     46.15 o 
 -11   1  11        3.34        3.84     12.85 o 
 -10   1  11     4073.26     3920.55     66.33 o 
  -9   1  11      103.14       82.08     13.83 o 
  -8   1  11      988.36      916.81     19.29 o 
  -7   1  11      298.31      297.19      9.46 o 
  -6   1  11     1457.02     1457.73     21.87 o 
  -5   1  11     4923.37     4554.07     77.18 o 
  -4   1  11      742.99      795.90     17.01 o 
  -3   1  11     4337.71     4162.62     40.59 o 
  -2   1  11     2876.99     2548.24     36.20 o 
  -1   1  11      525.45      559.93     10.16 o 
   0   1  11     8956.25     8838.87    124.29 o 
   1   1  11      849.06      977.55     14.67 o 
   2   1  11     6892.81     6849.58     62.44 o 
   3   1  11     4222.27     3973.44     31.40 o 
   4   1  11       17.15       26.19      3.40 o 
   5   1  11     2204.16     2167.88     20.58 o 
   6   1  11      103.15       93.42      7.11 o 
   7   1  11      763.51      771.97     15.37 o 
   8   1  11      877.05      908.88     17.43 o 
   9   1  11       38.21       40.66     13.04 o 
  10   1  11      101.16       78.38     15.94 o 
 -11   2  11       26.44       39.64     15.03 o 
 -10   2  11       16.86        5.08      9.60 o 
  -9   2  11      149.41      178.89     12.12 o 
  -8   2  11       90.77      102.58      9.61 o 
  -7   2  11       44.33       27.05      9.10 o 
  -6   2  11       54.69       63.91      5.71 o 
  -5   2  11      127.99      140.48      6.25 o 
  -4   2  11      149.15      181.91      9.70 o 
  -3   2  11      569.48      631.05      8.68 o 
  -2   2  11      723.72      860.04     13.85 o 
  -1   2  11      216.16      212.39      7.42 o 
   0   2  11        1.43        0.03      3.79 o 
   1   2  11      234.59      217.82      6.90 o 
   2   2  11     1076.42     1011.81     12.20 o 
   3   2  11       26.19       39.55      4.56 o 
   4   2  11      506.87      537.81     11.05 o 
   5   2  11       25.37       13.96      5.53 o 
   6   2  11      159.90      140.39      8.25 o 
   7   2  11       27.27        8.37      6.96 o 
   8   2  11       20.68       36.80      8.43 o 
   9   2  11        0.16      -12.60      8.40 o 
  10   2  11      189.52      151.60     17.61 o 
 -11   3  11        2.53      -12.10     17.25 o 
 -10   3  11      595.26      564.84     27.87 o 
  -9   3  11       67.90       49.44     12.54 o 
  -8   3  11      464.00      402.90     44.57 o 
  -7   3  11     1547.35     1552.50     86.14 o 
  -6   3  11       66.08       65.87      8.43 o 
  -5   3  11     9027.89     8469.86    165.39 o 
  -4   3  11      316.97      326.84      8.85 o 
  -3   3  11     2438.52     2283.94     23.98 o 
  -2   3  11     1728.53     1546.79     23.08 o 
  -1   3  11       10.15       17.31      4.40 o 
   0   3  11     3623.31     3503.59     46.63 o 
   1   3  11      119.32      103.46      7.09 o 
   2   3  11      712.59      829.04     26.13 o 
   3   3  11     1246.99     1228.59     20.73 o 
   4   3  11       22.83       15.68     13.60 o 
   5   3  11     1381.40     1374.82     70.89 o 
   6   3  11        0.88        4.99     10.17 o 
   7   3  11      429.21      463.04     16.59 o 
   8   3  11      239.81      242.84     14.64 o 
   9   3  11       12.94        1.37     10.29 o 
 -10   4  11       27.89       43.90     14.76 o 
  -9   4  11       36.33       45.67     14.17 o 
  -8   4  11       59.28       63.02     13.03 o 
  -7   4  11        6.12       -2.09     10.72 o 
  -6   4  11      129.15      133.42     12.88 o 
  -5   4  11       95.44      112.82     22.63 o 
  -4   4  11      396.61      364.38     37.68 o 
  -3   4  11      113.95      118.72      6.49 o 
  -2   4  11        9.54       13.62      5.36 o 
  -1   4  11      228.53      230.60      9.82 o 
   0   4  11        7.05       13.76      6.09 o 
   1   4  11     1229.22     1164.86     20.40 o 
   2   4  11      318.91      322.46     12.43 o 
   3   4  11       24.74       28.67      9.83 o 
   4   4  11       33.28       40.82     10.76 o 
   5   4  11       28.24       14.63     11.30 o 
   6   4  11      321.86      313.16     17.38 o 
   7   4  11       16.22       31.57     24.91 o 
   8   4  11       13.59       19.17     13.80 o 
  -8   5  11      287.80      264.68     19.20 o 
  -7   5  11      224.38      274.41     45.93 o 
  -6   5  11        4.58       -1.13     12.56 o 
  -5   5  11      346.40      336.69     18.40 o 
  -4   5  11       18.47       22.28     11.43 o 
  -3   5  11       90.25       72.22     12.10 o 
  -2   5  11        2.79        1.35      5.90 o 
  -1   5  11       79.33       67.81      9.42 o 
   0   5  11      503.02      476.90     14.79 o 
   1   5  11      877.34      791.58     18.36 o 
   2   5  11      267.10      305.96     15.48 o 
   3   5  11      377.52      370.15     21.01 o 
   4   5  11      100.34      116.86     15.05 o 
   5   5  11      507.02      542.27     22.53 o 
   6   5  11       82.17       80.18     16.44 o 
  -6   6  11       65.28       33.84     15.15 o 
  -5   6  11        4.60        3.59     13.60 o 
  -4   6  11       47.81       52.64     14.00 o 
  -3   6  11        3.59        4.17     13.15 o 
  -2   6  11        7.19        3.96     12.07 o 
  -1   6  11       53.47       60.83      8.22 o 
   0   6  11       24.10       15.15     11.08 o 
   1   6  11       96.74       86.71     12.81 o 
   2   6  11        0.16       11.80     12.08 o 
   3   6  11        5.24       10.30     12.65 o 
   4   6  11        2.02      -11.38     18.67 o 
 -12   0  12        3.84       -5.91     19.84 o 
 -11   0  12      886.33      835.57     37.23 o 
 -10   0  12     1083.75      936.78     38.90 o 
  -9   0  12      313.77      241.89     21.74 o 
  -8   0  12     3875.27     3746.00     57.19 o 
  -7   0  12      329.02      317.76     21.51 o 
  -6   0  12     5928.80     6127.63    109.13 o 
  -5   0  12     1201.62     1158.50     22.30 o 
  -4   0  12      112.25      127.41      7.41 o 
  -3   0  12    16650.12    17256.02    217.63 o 
  -2   0  12     1775.63     1987.12     29.95 o 
  -1   0  12     1994.08     1911.06     28.64 o 
   0   0  12      287.91      234.60      8.65 o 
   1   0  12      615.34      565.91     13.48 o 
   2   0  12    18161.37    18487.73    222.08 o 
   3   0  12      128.99      128.01      7.92 o 
   4   0  12     4762.21     4881.92     54.53 o 
   5   0  12     1476.77     1603.17     19.52 o 
   6   0  12      299.43      307.53      9.52 o 
   7   0  12     2546.84     2674.82     96.92 o 
   8   0  12        8.07       -1.00     14.71 o 
   9   0  12      370.59      385.79     28.87 o 
  10   0  12      182.01      216.25     25.53 o 
 -12   1  12        5.05        5.78     14.39 o 
 -11   1  12       31.71       42.40     13.89 o 
 -10   1  12       75.90       78.69     14.14 o 
  -9   1  12       60.42       73.60      9.11 o 
  -8   1  12      114.20      130.66     28.83 o 
  -7   1  12      498.75      525.48     21.80 o 
  -6   1  12        6.66       11.43      4.75 o 
  -5   1  12      159.43      214.72      8.66 o 
  -4   1  12       43.63       34.71      4.17 o 
  -3   1  12      380.01      423.86      8.34 o 
  -2   1  12     2159.07     2317.79     24.14 o 
  -1   1  12      729.05      812.78     13.09 o 
   0   1  12     2082.58     2096.05     33.47 o 
   1   1  12      161.15      126.59      6.60 o 
   2   1  12     4194.63     4251.11     42.78 o 
   3   1  12       82.38      102.13      4.74 o 
   4   1  12       12.18        1.41      3.29 o 
   5   1  12       71.57       98.88      5.17 o 
   6   1  12        0.36       -8.64      5.76 o 
   7   1  12        9.02       14.02      6.75 o 
   8   1  12        4.94      -12.57      8.38 o 
   9   1  12        2.67        3.76     14.55 o 
  10   1  12        0.86       -8.61     14.25 o 
 -11   2  12      698.55      700.20     38.35 o 
 -10   2  12      350.32      391.60     17.22 o 
  -9   2  12        0.77      -10.21      8.19 o 
  -8   2  12      962.60      995.32     78.40 o 
  -7   2  12     2352.59     2115.05    138.29 o 
  -6   2  12     3686.32     3660.00    263.99 o 
  -5   2  12     2001.95     1946.47     60.30 o 
  -4   2  12      643.55      665.62     11.32 o 
  -3   2  12    12873.09    12265.84    130.03 o 
  -2   2  12      835.62      869.81     12.42 o 
  -1   2  12     4681.41     4731.17     52.39 o 
   0   2  12      780.98      757.29     13.47 o 
   1   2  12        0.87        0.82      4.76 o 
   2   2  12     4688.26     4573.49     43.48 o 
   3   2  12      254.81      282.08      9.00 o 
   4   2  12      416.71      425.49     10.27 o 
   5   2  12       67.90       70.68      6.53 o 
   6   2  12       59.31       67.08      7.50 o 
   7   2  12      791.99      861.31     17.25 o 
   8   2  12        3.86       -0.42      8.89 o 
   9   2  12       83.46      102.02     17.67 o 
 -10   3  12       31.60       49.37     13.69 o 
  -9   3  12       17.41       28.03     11.89 o 
  -8   3  12      132.29      105.57     26.25 o 
  -7   3  12        9.03       10.51     11.37 o 
  -6   3  12      391.97      358.68     47.88 o 
  -5   3  12      120.29      157.89     11.37 o 
  -4   3  12       60.68       54.82      4.51 o 
  -3   3  12       81.03       74.35      4.77 o 
  -2   3  12      224.91      190.01      6.29 o 
  -1   3  12       14.08       10.98      4.24 o 
   0   3  12       10.00       13.85      4.68 o 
   1   3  12      267.37      246.84     10.07 o 
   2   3  12      141.86      143.16     11.67 o 
   3   3  12       88.43       81.92      7.95 o 
   4   3  12        5.10        4.63      8.62 o 
   5   3  12       63.88       68.08     11.55 o 
   6   3  12       64.34       76.22     15.77 o 
   7   3  12       17.07       10.82     11.38 o 
   8   3  12        8.34       -3.60     10.56 o 
   9   3  12        6.40      -17.40     11.60 o 
  -9   4  12      133.33      103.88     15.14 o 
  -8   4  12      996.33      990.60     81.15 o 
  -7   4  12       18.06       33.71     12.76 o 
  -6   4  12       49.61       33.99     11.29 o 
  -5   4  12      119.56      142.63     12.77 o 
  -4   4  12       45.61       43.31      9.89 o 
  -3   4  12     1061.14     1011.33     15.51 o 
  -2   4  12        0.91        4.21      5.17 o 
  -1   4  12     1805.06     1751.41     27.85 o 
   0   4  12      601.81      578.87     20.55 o 
   1   4  12     2390.09     2393.16     32.94 o 
   2   4  12      959.42      966.01     19.26 o 
   3   4  12        5.96       19.32      9.73 o 
   4   4  12      257.54      325.42     16.51 o 
   5   4  12       25.51       20.90     11.67 o 
   6   4  12       41.13       35.39     12.25 o 
   7   4  12      134.00      141.10     15.83 o 
   8   4  12        4.05        9.17     13.89 o 
  -8   5  12       27.35       31.49     14.53 o 
  -7   5  12       30.58       65.00     14.86 o 
  -6   5  12        3.10       12.72     11.97 o 
  -5   5  12       90.59       79.71     14.15 o 
  -4   5  12       57.49       45.93     12.00 o 
  -3   5  12       99.73      101.93     13.88 o 
  -2   5  12       11.55       22.88      6.84 o 
  -1   5  12        4.69        5.95      7.32 o 
   0   5  12      109.78      117.77      9.87 o 
   1   5  12       63.46       68.99      9.21 o 
   2   5  12       63.26       70.97     12.46 o 
   3   5  12       21.76       23.45     18.78 o 
   4   5  12        0.26       -7.90     11.58 o 
   5   5  12       88.60       88.70     15.66 o 
   6   5  12       83.77       75.68     15.51 o 
  -5   6  12       89.20       88.75     16.85 o 
  -4   6  12       59.88       36.91     14.65 o 
  -3   6  12       81.04       81.34     15.31 o 
  -2   6  12       56.98       69.15     14.21 o 
  -1   6  12      216.48      219.68     12.45 o 
   0   6  12      251.91      240.68     14.92 o 
   1   6  12      213.48      226.12     16.41 o 
   2   6  12      201.19      197.42     16.22 o 
   3   6  12      212.72      250.21     18.89 o 
 -11   1  13      872.81      913.44     49.32 o 
 -10   1  13       47.63       55.60     12.96 o 
  -9   1  13     1199.58     1242.72     35.93 o 
  -8   1  13        8.14       16.69      7.68 o 
  -7   1  13      104.66      100.56      7.08 o 
  -6   1  13     7023.65     7079.55     99.90 o 
  -5   1  13      470.48      464.42     10.25 o 
  -4   1  13    10926.84    10852.53     99.60 o 
  -3   1  13      913.80      942.10     20.27 o 
  -2   1  13      112.54      103.67      3.88 o 
  -1   1  13     3945.74     3693.79     67.33 o 
   0   1  13     1020.26     1009.24     19.57 o 
   1   1  13     4635.72     4183.15     74.32 o 
   2   1  13      231.40      202.61      6.54 o 
   3   1  13      855.92      840.82     11.45 o 
   4   1  13     3144.51     3248.89     35.23 o 
   5   1  13       51.78       60.05      4.78 o 
   6   1  13     1139.72     1181.86     18.38 o 
   7   1  13       19.84       21.05      7.15 o 
   8   1  13      118.94      114.52     11.12 o 
   9   1  13      388.54      396.46     21.97 o 
 -11   2  13        1.48       -7.10     13.68 o 
 -10   2  13       16.49        1.05      9.31 o 
  -9   2  13       84.43       86.71     11.06 o 
  -8   2  13      336.51      338.81     20.43 o 
  -7   2  13      479.88      534.38     47.87 o 
  -6   2  13      663.25      737.33     62.18 o 
  -5   2  13       40.14       36.00      5.26 o 
  -4   2  13       16.19       10.49      5.97 o 
  -3   2  13      313.52      309.92      7.98 o 
  -2   2  13        4.35        5.33      3.85 o 
  -1   2  13       10.91        8.11      4.26 o 
   0   2  13      810.81      906.42     16.25 o 
   1   2  13       38.95       53.14      4.99 o 
   2   2  13     1203.03     1124.69     15.79 o 
   3   2  13       13.18       29.23      5.53 o 
   4   2  13      522.08      453.81     18.11 o 
   5   2  13        1.18       -1.67      8.08 o 
   6   2  13       22.25       19.42      8.19 o 
   7   2  13        0.60       -0.48      8.84 o 
   8   2  13       84.44       68.23     10.62 o 
   9   2  13        0.88        3.85     13.71 o 
 -10   3  13        4.62       -4.47     11.99 o 
  -9   3  13     1348.36     1268.06    186.88 o 
  -8   3  13       84.37      131.56     43.42 o 
  -7   3  13      329.94      313.74     16.89 o 
  -6   3  13     1318.01     1293.48    165.75 o 
  -5   3  13      177.46      181.66      9.61 o 
  -4   3  13     4383.29     3989.40     53.45 o 
  -3   3  13       80.66       86.86      5.09 o 
  -2   3  13      169.86      161.80      6.26 o 
  -1   3  13     1381.50     1255.68     25.81 o 
   0   3  13      268.13      235.03      8.53 o 
   1   3  13     2467.65     2419.17     27.23 o 
   2   3  13       45.77       54.50      8.59 o 
   3   3  13      173.03      187.75      9.68 o 
   4   3  13      734.90      703.27     31.04 o 
   5   3  13        1.99        4.31     10.63 o 
   6   3  13      598.29      671.98     22.30 o 
   7   3  13      263.52      261.42     17.30 o 
   8   3  13      218.45      225.53     16.57 o 
  -9   4  13       16.00       20.28     25.14 o 
  -8   4  13       56.23       75.38     13.73 o 
  -7   4  13       18.39        8.06     11.08 o 
  -6   4  13       59.42       68.42     12.27 o 
  -5   4  13       64.54       56.51     10.93 o 
  -4   4  13      290.74      307.14     11.92 o 
  -3   4  13       23.06       31.42      5.78 o 
  -2   4  13       20.34       19.17      5.83 o 
  -1   4  13      405.94      405.50     23.55 o 
   0   4  13      291.53      300.16     11.65 o 
   1   4  13      457.64      438.07     13.54 o 
   2   4  13       23.96       27.40      9.23 o 
   3   4  13       19.60       16.58      9.85 o 
   4   4  13        4.13       -0.37     15.22 o 
   5   4  13      139.98      161.19     14.77 o 
   6   4  13       24.70       26.54     13.55 o 
   7   4  13      166.68      163.62     16.49 o 
  -8   5  13       85.34       89.41     17.20 o 
  -7   5  13      165.54      160.27     34.78 o 
  -6   5  13      157.43      187.45     16.98 o 
  -5   5  13       27.06       20.85     11.65 o 
  -4   5  13      817.97      771.85     39.18 o 
  -3   5  13       31.01       12.31     10.90 o 
  -2   5  13      328.89      319.77     10.94 o 
  -1   5  13      425.01      381.32     13.48 o 
   0   5  13        3.88        5.91      7.47 o 
   1   5  13     1272.06     1252.70     23.69 o 
   2   5  13       15.05       11.74     12.54 o 
   3   5  13      102.21      115.77     13.50 o 
   4   5  13      155.25      158.30     16.30 o 
   5   5  13       36.16       59.77     22.18 o 
   6   5  13      247.13      275.14     19.74 o 
  -5   6  13       20.60       12.65     15.27 o 
  -4   6  13        6.85       -6.66     13.87 o 
  -3   6  13       43.43       27.87     18.89 o 
  -2   6  13       15.90        8.63     20.23 o 
  -1   6  13       44.50       38.53      8.61 o 
   0   6  13       69.61       76.06     12.37 o 
   1   6  13       23.03       18.37     12.02 o 
   2   6  13       41.84       53.59     13.68 o 
   3   6  13        2.07       29.97     14.64 o 
 -11   0  14      209.83      207.22     23.63 o 
 -10   0  14     1043.70     1054.16     40.24 o 
  -9   0  14      431.42      417.56     25.75 o 
  -8   0  14      312.19      279.74     14.28 o 
  -7   0  14     4253.50     4283.63     63.37 o 
  -6   0  14      505.12      491.34     20.51 o 
  -5   0  14     2504.58     2533.44     39.76 o 
  -4   0  14     2597.87     2521.14     38.66 o 
  -3   0  14      803.05      816.42     16.86 o 
  -2   0  14     4149.24     3950.50     54.82 o 
  -1   0  14     2058.23     2161.01     32.57 o 
   0   0  14     2259.96     2272.29     49.27 o 
   1   0  14     3636.40     3465.41     48.38 o 
   2   0  14      232.17      247.39     10.57 o 
   3   0  14     7549.45     7818.38     96.96 o 
   4   0  14       20.02       25.21     10.62 o 
   5   0  14      563.14      546.12     11.60 o 
   6   0  14      292.46      295.77      9.88 o 
   7   0  14       10.54        5.13     15.38 o 
   8   0  14      488.88      534.83     32.44 o 
   9   0  14       22.92        7.80     19.28 o 
 -11   1  14        1.16        0.36     13.11 o 
 -10   1  14      100.62      115.04     21.07 o 
  -9   1  14        8.29        6.04     10.75 o 
  -8   1  14        0.02       -2.81      7.51 o 
  -7   1  14      926.38      957.38     21.70 o 
  -6   1  14       20.56       21.16      5.50 o 
  -5   1  14      196.40      196.94      9.67 o 
  -4   1  14     2229.78     2445.61     27.09 o 
  -3   1  14      116.59      110.98      5.23 o 
  -2   1  14       40.73       50.37      3.88 o 
  -1   1  14      219.03      256.59     12.16 o 
   0   1  14      149.10      180.51      7.45 o 
   1   1  14       72.28       61.31      5.56 o 
   2   1  14       73.13       74.51      4.92 o 
   3   1  14      455.05      462.01      9.80 o 
   4   1  14      250.94      230.02      6.70 o 
   5   1  14       99.03       87.91      5.17 o 
   6   1  14       59.50       83.41      7.54 o 
   7   1  14       10.92       -9.72      6.82 o 
   8   1  14       82.48       84.78     16.04 o 
   9   1  14        0.10      -18.47     12.31 o 
 -11   2  14       12.84       -7.89     13.36 o 
 -10   2  14      505.02      523.78     18.96 o 
  -9   2  14     1315.61     1285.68     32.19 o 
  -8   2  14       76.92       85.63      9.87 o 
  -7   2  14     2588.01     2429.17    136.18 o 
  -6   2  14       65.13       85.66      8.29 o 
  -5   2  14     2472.63     2283.85     45.41 o 
  -4   2  14     2243.40     2199.88     36.90 o 
  -3   2  14      120.32      121.69      5.60 o 
  -2   2  14     4119.72     3955.57     39.49 o 
  -1   2  14      877.68      928.84     16.51 o 
   0   2  14     1154.03     1137.37     18.05 o 
   1   2  14     1322.49     1265.16     19.63 o 
   2   2  14      110.48       98.83      6.30 o 
   3   2  14     8194.96     8299.66     78.77 o 
   4   2  14       27.71       21.13     10.08 o 
   5   2  14      276.27      300.98     20.45 o 
   6   2  14      302.15      311.78     13.21 o 
   7   2  14       13.18        5.08      9.30 o 
   8   2  14      789.15      873.96     28.12 o 
   9   2  14       31.84       19.06     14.01 o 
 -10   3  14       54.80       87.41     27.59 o 
  -9   3  14       23.52       23.57     12.68 o 
  -8   3  14       18.75       13.66     11.86 o 
  -7   3  14      296.58      301.70     17.05 o 
  -6   3  14      823.37      914.97     81.48 o 
  -5   3  14      216.69      243.67     18.52 o 
  -4   3  14      144.85      139.49      6.65 o 
  -3   3  14        0.93        4.02      4.23 o 
  -2   3  14      337.72      353.05      9.68 o 
  -1   3  14       48.86       47.71      6.06 o 
   0   3  14        2.33        5.58      4.92 o 
   1   3  14       17.86       24.32      6.37 o 
   2   3  14      196.41      204.70      9.88 o 
   3   3  14      444.62      441.66     13.92 o 
   4   3  14      236.57      200.62     25.75 o 
   5   3  14       10.58        5.24     10.85 o 
   6   3  14        9.63       -6.45     11.19 o 
   7   3  14       15.23       26.72     15.49 o 
   8   3  14       15.08       10.53     13.73 o 
  -9   4  14      206.04      280.39     19.16 o 
  -8   4  14       55.79       66.87     14.27 o 
  -7   4  14      593.87      607.71     48.82 o 
  -6   4  14      206.13      188.68     21.90 o 
  -5   4  14      105.31       99.83     12.37 o 
  -4   4  14      986.08      965.21     16.63 o 
  -3   4  14       33.73       38.15      5.93 o 
  -2   4  14     2273.75     2144.62     33.85 o 
  -1   4  14      105.77       99.39      9.58 o 
   0   4  14      627.37      648.97     15.46 o 
   1   4  14     1679.49     1549.75     25.34 o 
   2   4  14      139.21      162.12     10.43 o 
   3   4  14      166.77      212.29     14.50 o 
   4   4  14        0.88       14.97     11.09 o 
   5   4  14      372.86      411.13     19.55 o 
   6   4  14      242.24      282.99     24.91 o 
   7   4  14       78.72       98.88     16.61 o 
  -7   5  14       21.21       12.13     14.09 o 
  -6   5  14        2.18       -2.25     12.70 o 
  -5   5  14        1.23       13.06     13.21 o 
  -4   5  14       55.43       39.95     13.08 o 
  -3   5  14        5.10       -4.54     11.21 o 
  -2   5  14      153.05      136.51      8.80 o 
  -1   5  14        1.07        2.92      7.63 o 
   0   5  14       16.37       16.80      8.31 o 
   1   5  14      261.40      259.97     15.24 o 
   2   5  14       64.59       59.88     12.96 o 
   3   5  14        0.10        3.27     11.24 o 
   4   5  14       83.36      104.82     20.34 o 
   5   5  14        6.35        0.42     13.05 o 
  -5   6  14       52.46       58.69     16.39 o 
  -4   6  14       20.67       18.13     16.05 o 
  -3   6  14       35.67       56.79     14.74 o 
  -2   6  14      237.87      253.80     18.56 o 
  -1   6  14       86.37      105.46     10.01 o 
   0   6  14      164.46      182.20     15.20 o 
   1   6  14      107.98      103.20     14.13 o 
   2   6  14       38.46       32.65     13.05 o 
 -11   1  15       23.75       58.47     14.44 o 
 -10   1  15     1665.52     1631.44     45.59 o 
  -9   1  15       80.98      107.40     11.52 o 
  -8   1  15      992.35     1062.25     21.27 o 
  -7   1  15       19.15       24.53      6.17 o 
  -6   1  15       18.73       20.43      5.42 o 
  -5   1  15     6898.37     7190.15    156.52 o 
  -4   1  15      611.95      665.24     11.67 o 
  -3   1  15     5082.61     5102.71     49.70 o 
  -2   1  15     1496.60     1426.12     24.84 o 
  -1   1  15        5.35       15.23      4.95 o 
   0   1  15    11726.35    11287.19    154.42 o 
   1   1  15      178.90      195.75      8.32 o 
   2   1  15     5702.27     5778.64    114.86 o 
   3   1  15     1957.54     1944.97     23.09 o 
   4   1  15      180.64      173.20      6.67 o 
   5   1  15      836.49      861.86     11.42 o 
   6   1  15      204.21      234.39      9.61 o 
   7   1  15      505.79      506.09     15.36 o 
   8   1  15      104.01       95.12     13.89 o 
   9   1  15       12.44        4.79     20.96 o 
 -11   2  15        1.65       14.94     20.51 o 
 -10   2  15        2.60       14.07     12.33 o 
  -9   2  15       84.24       91.66     29.54 o 
  -8   2  15        4.89        5.73     10.21 o 
  -7   2  15      210.06      194.24     13.79 o 
  -6   2  15        0.31       -1.82      6.35 o 
  -5   2  15        1.74        7.05      5.99 o 
  -4   2  15       72.30       76.38      6.69 o 
  -3   2  15     1710.20     1764.34     21.14 o 
  -2   2  15       82.98       82.67      5.51 o 
  -1   2  15        8.06        4.51      6.26 o 
   0   2  15      207.55      234.03      9.35 o 
   1   2  15      272.76      238.79      9.57 o 
   2   2  15       30.36       24.61      5.55 o 
   3   2  15        2.50       15.23      5.94 o 
   4   2  15      240.63      250.52      9.90 o 
   5   2  15      116.81      147.11     11.94 o 
   6   2  15       20.23       19.80     10.41 o 
   7   2  15       61.55       46.51     10.29 o 
   8   2  15        3.29       -1.61     10.11 o 
 -10   3  15      847.33      880.42     78.14 o 
  -9   3  15        2.99       -8.35     11.92 o 
  -8   3  15     1528.78     1454.77     74.35 o 
  -7   3  15      130.01      157.75     30.32 o 
  -6   3  15      103.08       78.27     11.65 o 
  -5   3  15     2399.57     2313.38     75.76 o 
  -4   3  15       54.89       60.56      5.96 o 
  -3   3  15     1960.94     1850.78     26.23 o 
  -2   3  15      120.55      119.39      5.95 o 
  -1   3  15       62.90       65.46      5.82 o 
   0   3  15      721.55      664.78     13.06 o 
   1   3  15      473.63      473.52     11.56 o 
   2   3  15      897.03      892.85     18.37 o 
   3   3  15        2.20       11.79      7.61 o 
   4   3  15       23.43       24.80     10.99 o 
   5   3  15      641.11      641.06     39.79 o 
   6   3  15       31.40       24.23     17.84 o 
   7   3  15      378.00      424.44     21.31 o 
   8   3  15      118.80      133.19     35.56 o 
  -9   4  15        3.88       22.87     13.76 o 
  -8   4  15      165.90      176.46     40.24 o 
  -7   4  15       72.10       86.07     13.68 o 
  -6   4  15       98.78       87.49     12.97 o 
  -5   4  15      314.03      298.16     16.82 o 
  -4   4  15      124.54      122.95      8.14 o 
  -3   4  15      273.68      286.58     11.78 o 
  -2   4  15       35.30       39.52      6.73 o 
  -1   4  15       10.82       14.15      7.29 o 
   0   4  15        7.92        7.89      6.88 o 
   1   4  15       71.52       72.22      9.05 o 
   2   4  15        9.24       16.10      7.72 o 
   3   4  15       21.12       23.28     11.76 o 
   4   4  15       48.82       56.50     12.15 o 
   5   4  15        4.25       -0.29     18.50 o 
   6   4  15       39.21       38.92     14.61 o 
   7   4  15       15.03       20.63     13.95 o 
  -7   5  15        8.83        8.38     14.35 o 
  -6   5  15        2.08       12.56     13.22 o 
  -5   5  15       59.39       82.40     14.34 o 
  -4   5  15      426.02      381.02     34.56 o 
  -3   5  15      879.27      849.14     37.90 o 
  -2   5  15      374.82      360.65     12.17 o 
  -1   5  15      216.81      222.23     11.50 o 
   0   5  15      518.23      510.09     15.66 o 
   1   5  15      431.03      379.72     17.85 o 
   2   5  15      699.70      672.35     22.40 o 
   3   5  15       43.56       48.36     15.77 o 
   4   5  15      106.67      138.65     15.60 o 
   5   5  15      142.18      149.20     17.19 o 
  -4   6  15       73.27      103.20     17.18 o 
  -3   6  15       11.46       13.92     13.74 o 
  -2   6  15        5.95       14.51     13.04 o 
  -1   6  15       10.03        7.65      8.69 o 
   0   6  15        1.61        5.54     12.22 o 
   1   6  15        2.26       12.61     12.53 o 
   2   6  15       57.12       71.68     13.95 o 
 -11   0  16     1353.73     1502.27     52.17 o 
 -10   0  16        5.55        8.92     17.39 o 
  -9   0  16      524.66      473.30     27.42 o 
  -8   0  16     1947.50     2075.00     38.15 o 
  -7   0  16       17.36        8.34      8.51 o 
  -6   0  16     4362.40     4421.40     64.62 o 
  -5   0  16        1.49        2.17      6.46 o 
  -4   0  16       24.61       17.23      6.80 o 
  -3   0  16     5572.43     5556.55     75.94 o 
  -2   0  16      905.82      907.71     18.38 o 
  -1   0  16     4373.93     4081.21     57.14 o 
   0   0  16        1.84       -4.12      7.80 o 
   1   0  16     1470.49     1454.26     53.84 o 
   2   0  16     4476.74     4497.38     62.19 o 
   3   0  16       86.19       90.59      8.95 o 
   4   0  16     2963.11     2922.53     43.33 o 
   5   0  16      286.56      281.38      9.98 o 
   6   0  16        0.71        1.63      6.51 o 
   7   0  16      333.53      387.13     27.87 o 
   8   0  16       18.69       31.32     19.28 o 
   9   0  16      236.50      291.83     29.20 o 
 -11   1  16       62.02       62.75     15.64 o 
 -10   1  16        0.92        0.73     17.17 o 
  -9   1  16       55.23       79.46     10.50 o 
  -8   1  16      256.30      243.34     22.78 o 
  -7   1  16      496.34      510.13     12.65 o 
  -6   1  16        2.08       -1.45      5.38 o 
  -5   1  16     1820.33     2013.64     24.66 o 
  -4   1  16       60.64       61.38      5.24 o 
  -3   1  16        0.11       -0.67      4.88 o 
  -2   1  16      164.04      165.42      7.51 o 
  -1   1  16      165.34      186.13      7.96 o 
   0   1  16      127.57      126.19     13.82 o 
   1   1  16       26.45       24.11      5.71 o 
   2   1  16        5.58       10.10      6.09 o 
   3   1  16       77.18       82.32      7.56 o 
   4   1  16       28.43       32.84      6.17 o 
   5   1  16       10.28        9.36      5.72 o 
   6   1  16       49.63       46.60      8.48 o 
   7   1  16       19.83       23.67     10.52 o 
   8   1  16       32.54       46.83     15.33 o 
 -11   2  16      856.97      863.88     43.81 o 
 -10   2  16        1.65       29.29     19.95 o 
  -9   2  16      706.34      633.36     38.07 o 
  -8   2  16     1425.82     1576.76    112.97 o 
  -7   2  16       72.75       72.27     11.85 o 
  -6   2  16     3542.47     3734.93    109.73 o 
  -5   2  16      201.77      249.25     11.56 o 
  -4   2  16      338.26      312.66     10.87 o 
  -3   2  16     1719.09     1666.17     20.67 o 
  -2   2  16      154.92      146.09      8.08 o 
  -1   2  16     2213.99     2034.05     47.54 o 
   0   2  16      370.85      353.01     14.71 o 
   1   2  16      262.44      286.75     10.63 o 
   2   2  16      862.55      815.31     21.75 o 
   3   2  16       26.98       24.45      6.38 o 
   4   2  16      690.58      752.87     15.23 o 
   5   2  16        7.39        1.05      8.97 o 
   6   2  16      131.17      141.52     13.21 o 
   7   2  16      527.84      539.88     52.95 o 
   8   2  16       88.66       97.68     12.57 o 
 -10   3  16      124.57      147.14     33.38 o 
  -9   3  16        4.89        7.56     13.32 o 
  -8   3  16       11.46       10.70     17.33 o 
  -7   3  16        9.39       -1.75     11.87 o 
  -6   3  16       97.69       97.82     12.45 o 
  -5   3  16      266.14      302.94     11.85 o 
  -4   3  16      232.38      257.72      9.04 o 
  -3   3  16        9.36        9.93      5.37 o 
  -2   3  16       60.51       61.98      5.55 o 
  -1   3  16      322.90      294.54      9.31 o 
   0   3  16      110.63      105.27      6.88 o 
   1   3  16       46.71       46.86      6.65 o 
   2   3  16      402.29      380.35     11.86 o 
   3   3  16       21.09       18.92      7.59 o 
   4   3  16      107.60      127.99     12.64 o 
   5   3  16       18.68       -0.29     11.19 o 
   6   3  16        1.62       12.06     12.34 o 
   7   3  16       38.63       20.44     25.25 o 
  -9   4  16       32.76       37.43     14.47 o 
  -8   4  16      247.01      306.13     28.59 o 
  -7   4  16        0.09       17.21     12.38 o 
  -6   4  16      598.81      579.69     85.11 o 
  -5   4  16        1.17      -15.07     10.05 o 
  -4   4  16     2209.11     2053.03     57.89 o 
  -3   4  16     1407.11     1409.62     30.96 o 
  -2   4  16      105.87      117.72      7.35 o 
  -1   4  16      732.34      759.92     17.27 o 
   0   4  16       54.44       59.56      8.38 o 
   1   4  16       70.02       96.74      9.42 o 
   2   4  16      960.87      944.09     24.74 o 
   3   4  16       36.70       46.29     12.40 o 
   4   4  16      440.33      444.32     29.65 o 
   5   4  16       56.18       33.05     13.16 o 
   6   4  16      149.27      192.01     18.27 o 
  -7   5  16       39.36       36.01     15.61 o 
  -6   5  16       67.47       85.57     19.06 o 
  -5   5  16        4.54       -2.35     12.34 o 
  -4   5  16      229.36      284.32     21.01 o 
  -3   5  16       74.31       74.91     10.68 o 
  -2   5  16        2.28        5.07      7.13 o 
  -1   5  16       69.32       69.30      9.32 o 
   0   5  16       48.20       61.80      9.38 o 
   1   5  16       57.87       66.64     12.28 o 
   2   5  16      127.46      125.62     13.76 o 
   3   5  16       82.04       79.50     13.47 o 
   4   5  16        0.77        8.88     20.84 o 
  -3   6  16      183.56      223.38     19.95 o 
  -2   6  16       10.26       12.77     26.86 o 
  -1   6  16      230.15      247.61     12.31 o 
   0   6  16       20.27       15.80     12.06 o 
   1   6  16       60.67       93.35     14.50 o 
 -11   1  17      317.91      376.10     21.87 o 
 -10   1  17       36.67       35.59     13.03 o 
  -9   1  17     4020.61     3863.62     51.74 o 
  -8   1  17      122.96      121.06     10.50 o 
  -7   1  17     1212.12     1219.66     19.33 o 
  -6   1  17       13.41       19.95      6.95 o 
  -5   1  17      149.72      170.86      9.94 o 
  -4   1  17     3765.79     3504.52     45.18 o 
  -3   1  17       44.64       39.33      5.70 o 
  -2   1  17     3097.61     2761.54     34.83 o 
  -1   1  17     1582.72     1475.02     33.46 o 
   0   1  17       42.78       45.16      6.18 o 
   1   1  17     4626.71     4505.00     63.39 o 
   2   1  17      134.05      161.43      8.66 o 
   3   1  17     1079.45     1129.07     20.06 o 
   4   1  17      368.94      353.37     10.92 o 
   5   1  17       57.45       65.21      7.60 o 
   6   1  17      243.91      265.85     12.71 o 
   7   1  17       12.94       13.99      9.41 o 
   8   1  17      277.36      283.91     27.09 o 
 -10   2  17        1.79        6.41     13.10 o 
  -9   2  17       35.04       24.83     11.64 o 
  -8   2  17      244.38      265.73     16.64 o 
  -7   2  17      108.87      133.20     13.00 o 
  -6   2  17       75.18       69.99      8.35 o 
  -5   2  17      178.65      184.03      9.40 o 
  -4   2  17        7.65        6.92      6.39 o 
  -3   2  17      487.93      526.41     11.25 o 
  -2   2  17      342.50      340.70     13.02 o 
  -1   2  17        6.30        1.05      5.96 o 
   0   2  17      359.10      326.70     11.43 o 
   1   2  17       74.35       72.26      7.38 o 
   2   2  17       80.59       69.82      6.74 o 
   3   2  17      930.65      806.82     20.00 o 
   4   2  17      211.19      223.41      9.63 o 
   5   2  17        2.81       -7.23      9.23 o 
   6   2  17       88.39       71.90     12.38 o 
   7   2  17       13.22      -15.56     22.07 o 
   8   2  17        0.06      -18.02     12.02 o 
 -10   3  17      118.50       98.20     20.45 o 
  -9   3  17     1167.95     1061.22     90.96 o 
  -8   3  17       75.78       87.89     17.05 o 
  -7   3  17      737.02      687.89     53.95 o 
  -6   3  17      652.41      673.11     24.13 o 
  -5   3  17        6.44       -1.86      7.03 o 
  -4   3  17     2857.90     2643.84     30.15 o 
  -3   3  17       16.10       13.47      5.72 o 
  -2   3  17      509.61      497.32     12.13 o 
  -1   3  17      233.65      231.75      8.87 o 
   0   3  17        4.51       -4.62      5.39 o 
   1   3  17     1714.68     1729.64     23.10 o 
   2   3  17      649.96      612.73     20.88 o 
   3   3  17     1320.60     1272.22     34.29 o 
   4   3  17      859.90      863.08     31.82 o 
   5   3  17       44.39       40.63     12.44 o 
   6   3  17      663.20      706.91     25.86 o 
   7   3  17       37.60        5.58     14.42 o 
  -8   4  17       30.20       20.03     13.31 o 
  -7   4  17       85.18       79.97     14.93 o 
  -6   4  17       62.37       38.95     12.85 o 
  -5   4  17        5.75       12.68     10.76 o 
  -4   4  17      331.58      375.56     10.53 o 
  -3   4  17      126.31      134.69      9.19 o 
  -2   4  17      212.68      194.00      8.15 o 
  -1   4  17        5.99        5.07      8.03 o 
   0   4  17      182.86      186.36     17.13 o 
   1   4  17      122.15      129.22     13.21 o 
   2   4  17     1059.99     1000.51     25.82 o 
   3   4  17       14.57       20.37     11.10 o 
   4   4  17        2.39        5.24     12.26 o 
   5   4  17       13.23       19.06     12.71 o 
   6   4  17        0.71      -16.44     15.66 o 
  -6   5  17      156.35      193.21     17.77 o 
  -5   5  17        1.99      -10.62     12.61 o 
  -4   5  17      525.99      488.73     32.60 o 
  -3   5  17       58.88       54.54     10.68 o 
  -2   5  17      319.55      300.53     11.58 o 
  -1   5  17       48.88       63.02      9.52 o 
   0   5  17        0.81        2.36      8.49 o 
   1   5  17      168.24      178.54     14.79 o 
   2   5  17      151.05      132.09     14.77 o 
   3   5  17       74.09      102.82     15.21 o 
   4   5  17       72.66       84.72     16.39 o 
  -1   6  17        0.31       -0.73      8.74 o 
 -11   0  18       69.21       74.02     22.41 o 
 -10   0  18     1346.07     1335.84     47.60 o 
  -9   0  18      628.33      651.65     33.33 o 
  -8   0  18       30.33       36.31     10.27 o 
  -7   0  18     3060.36     3411.15     54.25 o 
  -6   0  18      515.87      505.67     17.26 o 
  -5   0  18     5428.16     5561.49     78.34 o 
  -4   0  18      696.62      767.24     18.98 o 
  -3   0  18      215.90      224.20     10.72 o 
  -2   0  18     6516.97     6669.72     90.09 o 
  -1   0  18      122.35      133.93      8.59 o 
   0   0  18     3934.93     3976.43     81.60 o 
   1   0  18     1834.64     1759.31     44.48 o 
   2   0  18        7.06       10.48      7.96 o 
   3   0  18     1716.41     1736.27     37.90 o 
   4   0  18      176.82      187.53     14.60 o 
   5   0  18      415.53      451.55     12.29 o 
   6   0  18       32.94       21.99      7.40 o 
 -11   1  18       12.37       24.63     21.74 o 
 -10   1  18        9.63       20.06     18.28 o 
  -9   1  18        4.14       10.70     11.31 o 
  -8   1  18       28.68       21.87     10.44 o 
  -7   1  18        2.03       -2.79      7.53 o 
  -6   1  18      204.55      209.54     10.09 o 
  -5   1  18      192.06      195.85      9.73 o 
  -4   1  18      300.00      310.74     11.50 o 
  -3   1  18        7.61       -6.09      5.40 o 
  -2   1  18      460.08      471.75     12.10 o 
  -1   1  18       51.81       42.55      6.41 o 
   0   1  18       38.10       36.19      6.46 o 
   1   1  18       50.71       50.06      6.89 o 
   2   1  18      287.59      261.36     10.81 o 
   3   1  18     1009.72     1020.17     20.04 o 
   4   1  18       30.40       30.15      6.85 o 
   5   1  18        1.52      -13.02      9.46 o 
   6   1  18        0.08       -7.09     11.65 o 
   7   1  18       68.39       94.19     15.68 o 
   8   1  18       24.38       28.98     21.74 o 
 -10   2  18     1091.97     1037.50     62.42 o 
  -9   2  18      455.56      482.39     21.50 o 
  -8   2  18       21.71        4.77     11.11 o 
  -7   2  18      689.43      779.35     32.72 o 
  -6   2  18     1382.95     1406.99     57.61 o 
  -5   2  18     2617.23     2536.61     34.97 o 
  -4   2  18      214.23      233.20     10.14 o 
  -3   2  18      315.48      310.66     28.69 o 
  -2   2  18     4408.31     4269.95     47.23 o 
  -1   2  18      247.49      272.00     11.16 o 
   0   2  18     1604.65     1620.31     27.51 o 
   1   2  18      128.54      112.41      8.79 o 
   2   2  18       30.75       32.17      7.11 o 
   3   2  18     1855.82     1864.88     27.30 o 
   4   2  18        0.86       -2.68      7.06 o 
   5   2  18      273.98      341.98     17.28 o 
   6   2  18      127.18      144.90     14.44 o 
   7   2  18       92.17       84.48     14.44 o 
  -9   3  18        1.97        5.81     18.39 o 
  -8   3  18       27.41       38.87     12.74 o 
  -7   3  18        8.42       17.05     11.24 o 
  -6   3  18       88.26       93.43     15.27 o 
  -5   3  18       29.47        9.26      7.59 o 
  -4   3  18       35.66       53.95      6.59 o 
  -3   3  18        2.43        3.15      5.60 o 
  -2   3  18      158.37      145.64      8.04 o 
  -1   3  18      386.55      369.70     10.98 o 
   0   3  18       18.37       14.64      6.04 o 
   1   3  18       15.29       16.23      6.27 o 
   2   3  18        4.00        6.29      6.69 o 
   3   3  18        8.16       21.87     10.79 o 
   4   3  18       25.74       27.67     11.14 o 
   5   3  18       26.94       34.30     12.29 o 
   6   3  18       25.23        0.16     13.23 o 
   7   3  18       12.49       20.18     14.56 o 
  -8   4  18       24.55       21.01     13.92 o 
  -7   4  18      746.65      745.87    145.47 o 
  -6   4  18       31.79       53.46     13.40 o 
  -5   4  18      239.10      226.92     16.14 o 
  -4   4  18      360.54      353.87     10.36 o 
  -3   4  18      465.60      461.40     11.41 o 
  -2   4  18      592.96      583.90     15.13 o 
  -1   4  18        0.50       -3.42      6.82 o 
   0   4  18      506.62      525.91     15.66 o 
   1   4  18       84.01       91.71     10.13 o 
   2   4  18      678.09      648.76     32.33 o 
   3   4  18      159.11      186.52     32.16 o 
   4   4  18        3.07        9.54     12.03 o 
   5   4  18      141.81      193.58     17.46 o 
  -6   5  18       14.47       13.12     14.06 o 
  -5   5  18        8.39       -5.66     14.44 o 
  -4   5  18       46.66       48.68     14.49 o 
  -3   5  18       34.61       39.21     10.92 o 
  -2   5  18        3.37        9.97      7.95 o 
  -1   5  18      120.78      124.87     10.94 o 
   0   5  18       38.16       41.21      9.60 o 
   1   5  18      200.21      164.33     14.71 o 
   2   5  18       18.04       27.80     19.67 o 
   3   5  18        2.21      -17.66     13.04 o 
 -10   1  19      850.32      983.38     43.03 o 
  -9   1  19       59.79       61.88     13.30 o 
  -8   1  19     1388.51     1459.27    114.37 o 
  -7   1  19        3.11       13.25      7.97 o 
  -6   1  19      166.20      174.39      9.97 o 
  -5   1  19     3743.46     3990.57     78.59 o 
  -4   1  19        6.37       12.98     14.96 o 
  -3   1  19     7184.14     6697.62     75.07 o 
  -2   1  19      915.72      883.40     16.89 o 
  -1   1  19      690.32      670.24     16.65 o 
   0   1  19      956.98      903.49     17.64 o 
   1   1  19      175.04      175.17      9.23 o 
   2   1  19      750.38      716.50     16.37 o 
   3   1  19        3.34        4.66      7.03 o 
   4   1  19      141.83      159.49      9.07 o 
   5   1  19      548.76      569.28     14.80 o 
   6   1  19        2.33        7.60      8.57 o 
   7   1  19      286.67      343.94     18.24 o 
 -10   2  19        8.16       27.62     14.47 o 
  -9   2  19       68.43       68.40     13.88 o 
  -8   2  19       50.27       59.08     12.33 o 
  -7   2  19      197.73      219.74     15.91 o 
  -6   2  19      479.82      575.33     21.38 o 
  -5   2  19       40.46       46.54      8.32 o 
  -4   2  19      101.01      114.78      8.83 o 
  -3   2  19        4.17        8.91      6.56 o 
  -2   2  19      233.84      241.63      8.89 o 
  -1   2  19       18.76       21.26      7.08 o 
   0   2  19        5.55        3.88      6.61 o 
   1   2  19      208.91      223.21     12.81 o 
   2   2  19        3.78        3.38      6.35 o 
   3   2  19      207.89      209.93     10.00 o 
   4   2  19       65.56       61.75      9.46 o 
   5   2  19       87.86       63.05     12.71 o 
   6   2  19       18.79       13.26     13.04 o 
   7   2  19       16.67       14.68     13.22 o 
  -9   3  19       55.75       64.84     17.17 o 
  -8   3  19     1484.90     1431.32     81.15 o 
  -7   3  19       46.61       71.28     13.54 o 
  -6   3  19      333.37      322.38     52.50 o 
  -5   3  19      218.37      220.39     17.78 o 
  -4   3  19      153.82      128.86      9.92 o 
  -3   3  19      814.86      735.50     14.68 o 
  -2   3  19      171.43      138.98      8.12 o 
  -1   3  19       87.52      115.92     11.36 o 
   0   3  19      261.40      258.68     10.29 o 
   1   3  19        1.87       14.70      6.79 o 
   2   3  19     1384.79     1406.76     21.73 o 
   3   3  19      389.12      332.75     29.15 o 
   4   3  19      455.79      436.25     19.27 o 
   5   3  19      375.26      381.70     19.34 o 
   6   3  19       51.93       68.21     15.31 o 
  -8   4  19      111.22      125.60     17.68 o 
  -7   4  19       15.79       39.85     14.70 o 
  -6   4  19       31.56       50.84     13.63 o 
  -5   4  19        0.50        5.82     11.34 o 
  -4   4  19       10.00       15.23      6.38 o 
  -3   4  19       69.26       60.80      7.17 o 
  -2   4  19      187.11      196.22      9.00 o 
  -1   4  19       17.30       26.30      7.37 o 
   0   4  19       19.50       22.08      8.73 o 
   1   4  19        1.66       -9.95      8.51 o 
   2   4  19       27.53       36.71     11.65 o 
   3   4  19       18.10       12.50     11.77 o 
   4   4  19       77.42       73.27     13.79 o 
   5   4  19        2.53       -8.33     13.24 o 
  -5   5  19      320.65      321.74     20.77 o 
  -4   5  19      194.05      198.78     36.23 o 
  -3   5  19      836.54      803.02     21.49 o 
  -2   5  19        3.27        8.90      8.82 o 
  -1   5  19       78.11       79.95     12.43 o 
   0   5  19      173.18      188.41     12.64 o 
   1   5  19       26.18       23.07     12.52 o 
   2   5  19      512.45      517.66     21.50 o 
 -10   0  20       21.47       40.02     19.73 o 
  -9   0  20     1053.01     1014.15     27.89 o 
  -8   0  20      636.27      707.89     23.21 o 
  -7   0  20      279.87      298.33     15.47 o 
  -6   0  20      940.78      950.54     23.52 o 
  -5   0  20     1255.24     1299.50     39.68 o 
  -4   0  20     3172.99     3057.15     68.78 o 
  -3   0  20     1915.29     1937.11     49.16 o 
  -2   0  20        2.55        3.90     11.04 o 
  -1   0  20     2271.27     2234.17     53.62 o 
   0   0  20      515.71      497.04     23.74 o 
   1   0  20     1329.06     1240.43     36.90 o 
   2   0  20      616.83      566.82     26.20 o 
   3   0  20        1.87        5.87      8.85 o 
   4   0  20      903.04      936.87     24.16 o 
   5   0  20        0.08        1.82      8.19 o 
   6   0  20       87.27      106.15     11.01 o 
 -10   1  20       48.29       73.91     15.04 o 
  -9   1  20       23.59       39.71     13.31 o 
  -8   1  20      148.13      172.04     14.69 o 
  -7   1  20      264.92      246.97     12.00 o 
  -6   1  20      192.89      205.14     14.72 o 
  -5   1  20       35.91       50.26      8.22 o 
  -4   1  20       24.01       18.99      7.81 o 
  -3   1  20      104.13      104.01      8.20 o 
  -2   1  20      119.26      127.54      8.10 o 
  -1   1  20      422.00      428.52     34.44 o 
   0   1  20      519.11      489.36     13.51 o 
   1   1  20      139.25      125.79     12.34 o 
   2   1  20       50.26       60.08     14.79 o 
   3   1  20        1.10        1.78      7.37 o 
   4   1  20        7.80        6.82      7.20 o 
   5   1  20      417.18      394.78     12.81 o 
   6   1  20       48.14       56.07     10.19 o 
   7   1  20       20.81        7.92     13.27 o 
 -10   2  20        1.13      -13.52     13.50 o 
  -9   2  20      532.06      528.80     45.26 o 
  -8   2  20      678.44      680.22     37.96 o 
  -7   2  20        0.68        2.01     10.65 o 
  -6   2  20     1293.05     1343.34     64.31 o 
  -5   2  20       12.63       14.56      7.25 o 
  -4   2  20     1197.94     1139.08     26.62 o 
  -3   2  20      599.73      559.49     15.10 o 
  -2   2  20        2.72       -2.07      5.73 o 
  -1   2  20     1836.22     1772.42     26.97 o 
   0   2  20       42.22       28.18      7.41 o 
   1   2  20      929.88      890.81     21.27 o 
   2   2  20      478.43      474.78     12.95 o 
   3   2  20      355.85      329.46     11.97 o 
   4   2  20     1836.96     1764.19     37.21 o 
   5   2  20       25.11       19.85     12.56 o 
   6   2  20      145.16      158.66     15.48 o 
  -9   3  20       67.84       86.27     15.14 o 
  -8   3  20        8.35       -5.99     12.22 o 
  -7   3  20        7.40       -4.72     11.77 o 
  -6   3  20      102.62      104.69     28.81 o 
  -5   3  20      281.34      284.21     13.03 o 
  -4   3  20       28.24       25.84      8.33 o 
  -3   3  20      182.76      162.53      8.63 o 
  -2   3  20        5.10       -2.61      6.06 o 
  -1   3  20      187.65      202.15     12.90 o 
   0   3  20      107.52      101.60      8.38 o 
   1   3  20        2.76       -1.31      7.14 o 
   2   3  20       60.19       56.75      8.27 o 
   3   3  20       54.68       72.67     10.33 o 
   4   3  20      375.17      369.32     18.62 o 
   5   3  20       98.54      112.65     15.17 o 
   6   3  20       12.46        4.60     14.19 o 
  -7   4  20      145.95      172.59     17.82 o 
  -6   4  20      661.69      655.40     61.42 o 
  -5   4  20       57.14       46.32     12.85 o 
  -4   4  20      233.21      244.29      9.69 o 
  -3   4  20      664.63      614.68     15.41 o 
  -2   4  20       56.32       53.63      8.07 o 
  -1   4  20      805.25      792.73     16.97 o 
   0   4  20        1.46        5.34      7.57 o 
   1   4  20      223.40      250.96     13.20 o 
   2   4  20      506.21      444.12     19.38 o 
   3   4  20      136.64      126.66     14.94 o 
   4   4  20       93.97      103.35     14.79 o 
  -5   5  20        8.29       16.72     16.50 o 
  -4   5  20       22.42        5.90     18.00 o 
  -3   5  20       75.13       83.28     11.67 o 
  -2   5  20      151.15      131.25     10.35 o 
  -1   5  20        1.54       -9.73      7.87 o 
   0   5  20      157.49      160.22     12.82 o 
   1   5  20       21.39       18.71     13.57 o 
   2   5  20       35.90       62.28     14.08 o 
 -10   1  21       66.30       58.15     15.07 o 
  -9   1  21      865.99      944.52     28.85 o 
  -8   1  21       27.98       23.06     11.68 o 
  -7   1  21      722.76      769.21     22.24 o 
  -6   1  21       96.25      126.27     10.10 o 
  -5   1  21      373.63      335.30     13.64 o 
  -4   1  21     5928.52     5802.14     67.53 o 
  -3   1  21        7.67        9.84      6.59 o 
  -2   1  21     2301.42     2111.15     33.10 o 
  -1   1  21      156.11      162.32     12.15 o 
   0   1  21       20.34       32.35     15.56 o 
   1   1  21     1296.49     1237.38     30.63 o 
   2   1  21       25.63       16.60      8.02 o 
   3   1  21      732.98      706.26     17.75 o 
   4   1  21      290.90      294.71     11.50 o 
   5   1  21       28.50       29.24      9.71 o 
   6   1  21      359.94      376.20     15.32 o 
   7   1  21        4.12       -1.67     18.28 o 
  -9   2  21        9.01        6.54     13.46 o 
  -8   2  21       27.28       52.96     14.14 o 
  -7   2  21        3.24       -0.04     11.42 o 
  -6   2  21       24.91       19.64      8.94 o 
  -5   2  21        9.63       19.05      7.69 o 
  -4   2  21        2.88       11.67      8.74 o 
  -3   2  21       74.15       88.35      8.90 o 
  -2   2  21      433.41      398.00     11.38 o 
  -1   2  21       43.34       42.00      8.08 o 
   0   2  21        7.81        1.17      7.42 o 
   1   2  21       47.20       38.52      8.65 o 
   2   2  21        5.41        4.03      7.00 o 
   3   2  21       38.28       14.89      7.67 o 
   4   2  21        3.79        1.06      8.71 o 
   5   2  21      122.56      138.81     12.12 o 
   6   2  21        3.06        0.38     12.84 o 
  -8   3  21       40.22       27.05     17.61 o 
  -7   3  21      423.89      432.09     39.52 o 
  -6   3  21        2.40       12.17     12.05 o 
  -5   3  21        8.17        1.73      9.58 o 
  -4   3  21      619.32      632.02     17.50 o 
  -3   3  21        2.22        0.52      6.76 o 
  -2   3  21     1129.74     1089.77     18.58 o 
  -1   3  21      260.20      253.72     10.55 o 
   0   3  21      169.20      187.35     10.40 o 
   1   3  21      846.47      801.76     17.10 o 
   2   3  21       15.63        6.11      9.73 o 
   3   3  21      763.67      775.36     19.58 o 
   4   3  21        6.48        5.17     12.00 o 
   5   3  21        1.97        8.59     13.32 o 
  -7   4  21      109.74      104.83     16.90 o 
  -6   4  21      109.71      121.65     16.15 o 
  -5   4  21       65.04       68.53     14.07 o 
  -4   4  21      214.74      218.84      9.72 o 
  -3   4  21      254.14      261.33     10.39 o 
  -2   4  21        3.92        5.90      7.02 o 
  -1   4  21      106.34       95.80      9.14 o 
   0   4  21       10.73        9.63      7.92 o 
   1   4  21        4.14        7.98      9.43 o 
   2   4  21       74.89       68.52     13.60 o 
   3   4  21       14.66       10.93     14.05 o 
   4   4  21       16.47        6.85     13.99 o 
  -4   5  21       10.83       15.27     14.22 o 
  -3   5  21      180.10      161.92     10.93 o 
  -2   5  21      380.11      384.68     14.50 o 
  -1   5  21       41.12       35.97      9.66 o 
   0   5  21       99.23      116.71     12.06 o 
  -9   0  22        0.60       11.70     17.84 o 
  -8   0  22      636.27      647.08     33.66 o 
  -7   0  22     1943.45     2278.54     60.64 o 
  -6   0  22      537.11      531.60     29.09 o 
  -5   0  22     2109.67     2115.79     55.40 o 
  -4   0  22      392.40      391.81     23.85 o 
  -3   0  22      189.10      195.96     19.17 o 
  -2   0  22     1411.35     1379.32     40.91 o 
  -1   0  22      285.34      301.75     20.96 o 
   0   0  22      429.83      359.15     24.08 o 
   1   0  22       82.87       60.30     14.71 o 
   2   0  22      320.45      321.59     22.85 o 
   3   0  22      620.95      645.52     29.99 o 
   4   0  22       65.67       55.63     13.21 o 
   5   0  22      922.44     1006.78     26.32 o 
   6   0  22      165.36      171.89     22.41 o 
  -9   1  22       57.59       72.65     15.49 o 
  -8   1  22        3.98        7.28      9.63 o 
  -7   1  22      236.09      260.79     20.77 o 
  -6   1  22      169.58      188.77     16.33 o 
  -5   1  22       12.02       19.32      8.35 o 
  -4   1  22      472.93      470.07     14.31 o 
  -3   1  22      116.73      124.92      9.30 o 
  -2   1  22      266.91      260.82     11.15 o 
  -1   1  22       63.49       63.49      8.19 o 
   0   1  22      150.89      138.07      9.64 o 
   1   1  22      148.95      159.42     10.22 o 
   2   1  22       73.32       77.80      9.79 o 
   3   1  22      137.05      128.80     10.52 o 
   4   1  22       99.78      101.66      9.63 o 
   5   1  22       49.15       54.27     10.10 o 
   6   1  22       28.58       12.49     10.41 o 
  -9   2  22        0.24       -9.50     13.47 o 
  -8   2  22      519.05      518.98     39.01 o 
  -7   2  22      335.68      403.25     21.19 o 
  -6   2  22       67.46       68.43     10.90 o 
  -5   2  22     1364.28     1308.59     24.02 o 
  -4   2  22       29.55       28.57      8.08 o 
  -3   2  22      261.30      261.76     22.26 o 
  -2   2  22      875.54      852.38     18.97 o 
  -1   2  22        1.21       -4.21      7.32 o 
   0   2  22      896.41      850.73     19.63 o 
   1   2  22      133.42      126.84     10.27 o 
   2   2  22      348.25      378.20     15.30 o 
   3   2  22      536.52      597.51     15.97 o 
   4   2  22       39.83       39.65     10.50 o 
   5   2  22      136.45      156.67     12.60 o 
  -8   3  22       27.41       20.45     18.23 o 
  -7   3  22        6.89       15.92     13.71 o 
  -6   3  22       51.11       57.87     13.74 o 
  -5   3  22       90.52       85.21     10.24 o 
  -4   3  22       98.55      119.35     11.16 o 
  -3   3  22       24.70       29.73      7.55 o 
  -2   3  22       44.93       35.38      7.72 o 
  -1   3  22        3.87        4.80      7.20 o 
   0   3  22      145.24      135.23      9.45 o 
   1   3  22        1.33        3.73      8.20 o 
   2   3  22        0.23      -12.58      9.36 o 
   3   3  22      325.75      311.30     14.39 o 
   4   3  22       17.06       19.23     12.76 o 
  -6   4  22       44.30       30.89     14.39 o 
  -5   4  22      465.12      456.75     43.53 o 
  -4   4  22        1.17        4.55      7.31 o 
  -3   4  22      870.54      803.09     16.00 o 
  -2   4  22      363.92      359.90     15.35 o 
  -1   4  22       27.21       14.95      8.48 o 
   0   4  22      288.27      302.47     12.61 o 
   1   4  22        5.54        3.87     10.45 o 
   2   4  22       74.63      105.20     22.85 o 
   3   4  22      245.49      268.91     19.18 o 
  -9   1  23        0.90        4.77     12.30 o 
  -8   1  23     2389.66     2514.68     54.30 o 
  -7   1  23        3.53       10.17      9.28 o 
  -6   1  23     1154.41     1148.74     30.93 o 
  -5   1  23       28.23       26.76     11.22 o 
  -4   1  23      116.58      115.65     12.23 o 
  -3   1  23     1666.88     1558.81     32.43 o 
  -2   1  23       71.98       75.71     14.60 o 
  -1   1  23      282.41      276.67     26.75 o 
   0   1  23       49.97       52.90     16.89 o 
   1   1  23        2.60        5.40      8.19 o 
   2   1  23     1165.32     1170.43     25.43 o 
   3   1  23        0.23       -2.42      9.49 o 
   4   1  23      376.50      391.62     13.71 o 
   5   1  23      134.28      142.45     13.53 o 
  -9   2  23        8.73       -8.83     14.68 o 
  -8   2  23      130.12      129.22     15.33 o 
  -7   2  23       72.50       76.52     14.04 o 
  -6   2  23      119.83      125.97     11.54 o 
  -5   2  23       24.13       13.70      8.57 o 
  -4   2  23       70.17       82.00      9.42 o 
  -3   2  23        1.14        1.24      7.65 o 
  -2   2  23      191.22      186.49     11.11 o 
  -1   2  23      209.64      196.38     11.54 o 
   0   2  23       20.99       15.83      8.37 o 
   1   2  23      115.30      116.54     10.76 o 
   2   2  23       63.03       64.31      8.82 o 
   3   2  23      126.05      120.18     11.50 o 
   4   2  23       68.60       42.98     10.85 o 
   5   2  23       21.28       18.48     11.08 o 
  -7   3  23       17.82        2.23     14.37 o 
  -6   3  23      156.70      146.67     15.88 o 
  -5   3  23       41.40       56.32     10.55 o 
  -4   3  23        0.08       -2.15     12.13 o 
  -3   3  23     1000.22      978.43     18.09 o 
  -2   3  23      122.55      115.28      9.28 o 
  -1   3  23      958.54      875.61     17.69 o 
   0   3  23      604.36      509.54     14.76 o 
   1   3  23      222.92      203.32     11.86 o 
   2   3  23      956.32      936.31     38.61 o 
   3   3  23      441.01      412.42     16.70 o 
   4   3  23      407.07      403.38     21.35 o 
  -6   4  23        1.94        3.57     20.57 o 
  -5   4  23       24.72       40.92     15.37 o 
  -4   4  23       40.02       49.55      9.62 o 
  -3   4  23       37.15       40.98      7.81 o 
  -2   4  23       81.54       73.62      8.45 o 
  -1   4  23      101.48      102.21     10.82 o 
   0   4  23        1.69        9.85      9.69 o 
   1   4  23       22.35       29.57     10.86 o 
   2   4  23        4.85      -11.00     12.39 o 
  -9   0  24     1529.13     1585.31     53.06 o 
  -8   0  24      267.10      322.70     27.20 o 
  -7   0  24      104.16       95.97     20.18 o 
  -6   0  24     1235.03     1334.28     45.14 o 
  -5   0  24      275.86      266.19     21.62 o 
  -4   0  24     2268.11     2327.47     59.86 o 
  -3   0  24      187.52      199.31     20.18 o 
  -2   0  24        0.96       18.39     14.38 o 
  -1   0  24      940.37      982.82     36.45 o 
   0   0  24       66.64       89.40     16.61 o 
   1   0  24     1266.31     1222.48     40.80 o 
   2   0  24      869.12      767.57     33.22 o 
   3   0  24       91.48      103.22     18.39 o 
   4   0  24      281.39      248.58     24.63 o 
   5   0  24        0.58       10.38     13.60 o 
  -9   1  24        2.00      -12.26     19.73 o 
  -8   1  24       19.79       39.46     12.66 o 
  -7   1  24       15.22       16.25     11.58 o 
  -6   1  24      137.09      127.96     14.63 o 
  -5   1  24      705.51      648.38     22.45 o 
  -4   1  24      146.18      168.40     13.72 o 
  -3   1  24       76.12       96.82     12.02 o 
  -2   1  24       73.34       64.41     11.54 o 
  -1   1  24      130.07      133.78     15.49 o 
   0   1  24       40.64       27.63     10.79 o 
   1   1  24       58.81       56.01      9.92 o 
   2   1  24      189.61      173.36     12.28 o 
   3   1  24       21.76       17.80     10.45 o 
   4   1  24        0.26       -5.14      8.44 o 
   5   1  24        0.53        1.17     10.05 o 
  -8   2  24      108.11      130.78     16.35 o 
  -7   2  24       33.06       31.49     14.03 o 
  -6   2  24      437.98      478.71     38.00 o 
  -5   2  24       64.00       75.04     10.04 o 
  -4   2  24     1443.23     1403.44     25.75 o 
  -3   2  24      105.68      116.86     10.49 o 
  -2   2  24      346.25      319.14     13.61 o 
  -1   2  24     1506.07     1440.09     22.19 o 
   0   2  24        2.56      -10.83      8.35 o 
   1   2  24      421.55      441.36     15.89 o 
   2   2  24       11.41       -0.20      8.50 o 
   3   2  24       20.55       28.82     12.02 o 
   4   2  24      396.85      403.44     16.69 o 
  -7   3  24        0.16        2.12     14.06 o 
  -6   3  24       47.41       49.77     13.99 o 
  -5   3  24      167.48      145.89     17.81 o 
  -4   3  24       14.80       26.98     10.24 o 
  -3   3  24       12.78        8.03      9.80 o 
  -2   3  24        7.91       11.58      8.01 o 
  -1   3  24      126.07      134.47      9.01 o 
   0   3  24      142.08      150.00     10.97 o 
   1   3  24        0.87       -9.29      8.48 o 
   2   3  24       38.28       35.23      9.64 o 
   3   3  24       31.72       27.93     11.07 o 
  -5   4  24       33.74       31.48     15.66 o 
  -4   4  24      237.24      222.21     13.23 o 
  -3   4  24      212.23      200.94     10.49 o 
  -2   4  24      318.68      318.80     11.72 o 
  -1   4  24      153.89      168.59     10.51 o 
   0   4  24        2.23       -0.46      8.96 o 
   1   4  24      103.10      114.81     13.59 o 
  -8   1  25       24.47       19.26     13.32 o 
  -7   1  25     1637.72     1652.42     49.38 o 
  -6   1  25       57.14       73.49     33.72 o 
  -5   1  25      140.48      137.56     16.89 o 
  -4   1  25      487.90      471.11     36.00 o 
  -3   1  25        3.70        0.06     10.13 o 
  -2   1  25     1043.46     1008.47     44.81 o 
  -1   1  25       55.52       54.63     11.82 o 
   0   1  25      119.73      125.54     14.71 o 
   1   1  25      172.07      180.89     15.45 o 
   2   1  25       37.51       38.27     10.37 o 
   3   1  25      458.25      481.42     18.19 o 
   4   1  25       90.44      102.73     10.26 o 
  -7   2  25       81.09       77.89     15.55 o 
  -6   2  25       60.72       61.30     11.26 o 
  -5   2  25      216.70      209.00     12.65 o 
  -4   2  25        0.71        4.54     10.32 o 
  -3   2  25       41.54       31.87      9.36 o 
  -2   2  25        0.76       -4.79      8.40 o 
  -1   2  25      124.32      109.48     10.89 o 
   0   2  25       30.75       18.04      9.29 o 
   1   2  25       41.78       18.07      9.78 o 
   2   2  25      100.38      103.13     10.02 o 
   3   2  25       12.44        8.93      9.41 o 
   4   2  25       89.68       71.47     12.11 o 
  -6   3  25        1.02        2.89     16.50 o 
  -5   3  25      369.05      364.69     16.27 o 
  -4   3  25      178.02      181.75     13.24 o 
  -3   3  25        5.43        0.66     10.23 o 
  -2   3  25      821.66      774.11     17.54 o 
  -1   3  25       34.40       26.04      8.13 o 
   0   3  25      268.48      245.44     13.76 o 
   1   3  25       77.59       93.52     10.92 o 
   2   3  25        1.71       -6.39     11.09 o 
  -3   4  25        2.58        6.43      8.22 o 
  -2   4  25       19.73       36.04      8.78 o 
  -1   4  25       52.44       60.62      9.53 o 
  -8   0  26      743.58      723.43     37.23 o 
  -7   0  26      440.58      573.28     34.33 o 
  -6   0  26      165.86      174.78     22.07 o 
  -5   0  26       18.72       21.85     17.17 o 
  -4   0  26     1457.55     1336.51     44.48 o 
  -3   0  26     1024.64     1041.01     39.35 o 
  -2   0  26      286.46      309.44     23.63 o 
  -1   0  26       41.92       60.97     18.50 o 
   0   0  26      682.70      659.78     33.33 o 
   1   0  26        7.69       -4.12     15.72 o 
   2   0  26      592.16      622.00     34.22 o 
   3   0  26      150.82      142.12     21.74 o 
   4   0  26        1.76      -24.58     16.39 o 
  -8   1  26       74.37       71.51     14.78 o 
  -7   1  26        0.36       11.05     13.53 o 
  -6   1  26       10.68        9.89     12.13 o 
  -5   1  26      180.07      170.34     15.60 o 
  -4   1  26       13.04        1.58     11.06 o 
  -3   1  26        3.84       -3.62     12.99 o 
  -2   1  26       41.13       33.84     11.51 o 
  -1   1  26       30.25       41.13     12.08 o 
   0   1  26        4.17        0.22     11.20 o 
   1   1  26       23.66       27.15     23.30 o 
   2   1  26        1.66      -14.04     20.90 o 
   3   1  26        1.23        0.35     10.34 o 
  -7   2  26      206.54      231.51     18.17 o 
  -6   2  26        0.56       17.97     13.00 o 
  -5   2  26      779.85      788.38     26.54 o 
  -4   2  26       75.41       88.73     13.20 o 
  -3   2  26      939.12      850.25     25.89 o 
  -2   2  26      339.86      332.87     18.38 o 
  -1   2  26      101.42       99.18     14.56 o 
   0   2  26      537.43      577.94     18.91 o 
   1   2  26       18.77       16.23     10.20 o 
   2   2  26      333.45      373.41     14.34 o 
   3   2  26      116.88      151.37     11.91 o 
  -5   3  26       62.35       56.00     11.70 o 
  -4   3  26        7.66       24.30     10.73 o 
  -3   3  26       34.08       28.46     10.09 o 
  -2   3  26      100.32      100.90     10.16 o 
  -1   3  26       14.78       43.01      8.60 o 
   0   3  26       22.11       21.89      9.87 o 
   1   3  26       98.64      110.45     13.80 o 
  -7   1  27        1.92        4.99     13.28 o 
  -6   1  27      351.47      372.68     45.26 o 
  -5   1  27       13.07       12.03     12.21 o 
  -4   1  27       66.65       61.03     15.33 o 
  -3   1  27     1455.94     1414.73     33.20 o 
  -2   1  27        4.19        8.89     11.67 o 
  -1   1  27      590.21      532.98     21.74 o 
   0   1  27       75.80       79.13     13.70 o 
   1   1  27       37.95       44.05     13.82 o 
   2   1  27      297.49      280.99     19.67 o 
   3   1  27       13.48       12.85     17.33 o 
  -6   2  27        5.21        5.77     14.01 o 
  -5   2  27        0.72       16.75     17.39 o 
  -4   2  27        1.63      -25.44     18.89 o 
  -3   2  27       46.29       47.42     13.09 o 
  -2   2  27      167.89      166.19     15.90 o 
  -1   2  27        1.33       -4.92     12.45 o 
   0   2  27        2.00      -13.04     10.29 o 
   1   2  27        0.83       -4.13     10.58 o 
   2   2  27       48.76       74.84     10.58 o 
  -4   3  27      242.97      207.03     15.41 o 
  -3   3  27      573.65      558.82     19.19 o 
  -2   3  27      151.39      156.23     13.42 o 
  -1   3  27      636.56      609.37     15.14 o 
   0   3  27       90.58       85.94     11.06 o 
  -6   0  28      392.89      459.36     31.21 o 
  -5   0  28       77.52       61.75     20.51 o 
  -4   0  28      368.41      380.22     28.54 o 
  -3   0  28      497.99      522.45     31.77 o 
  -2   0  28      449.88      422.13     29.43 o 
  -1   0  28      663.17      676.95     35.89 o 
   0   0  28       17.07       19.95     17.84 o 
   1   0  28      152.25      191.17     23.41 o 
   2   0  28        7.72        0.00     18.50 o 
  -6   1  28        2.61       17.03     17.89 o 
  -5   1  28        0.22        9.33     12.60 o 
  -4   1  28        1.85        0.23     19.01 o 
  -3   1  28      302.56      295.60     18.40 o 
  -2   1  28       16.54       17.20     12.79 o 
  -1   1  28       19.80       17.59     23.80 o 
   0   1  28       31.70       32.94     14.55 o 
   1   1  28       11.91        6.76     13.65 o 
   2   1  28      102.35      107.83     15.72 o 
  -5   2  28        1.73      -15.01     12.45 o 
  -4   2  28      395.03      396.42     20.53 o 
  -3   2  28        0.24      -12.59     12.29 o 
  -2   2  28      151.36      158.06     16.44 o 
  -1   2  28      272.12      294.61     19.33 o 
   0   2  28        0.23       -8.63     24.13 o 
   1   2  28       97.86       97.95     12.92 o 
  -5   1  29      152.67      172.70     16.78 o 
  -4   1  29        3.24       -0.80     12.65 o 
  -3   1  29      135.01      130.72     15.41 o 
  -2   1  29      682.47      677.40     32.55 o 
  -1   1  29        1.43        9.34     13.01 o 
   0   1  29      130.16      145.17     17.10 o 
  -3   2  29      117.96       95.15     29.54 o 
  -2   2  29       17.10       20.88     13.41 o 
  -3   0  30     1036.92     1057.51     43.47 o 
  -2   0  30      348.57      367.07     30.77 o 
  -1   0  30       63.18       71.67     21.74 o 
                                                 
